# Supplementary material for: Fast genome-based delimitation of Enterobacterales species
Source: PLoS One. 2023 Sep 14;18(9):e0291492. doi: 10.1371/journal.pone.0291492 (PMC10501659; doi:10.1371/journal.pone.0291492)
Supplement: S1 Table — https://www.doi.org/10.6084/m9.figshare.22680310. (TSV) [file pone.0291492.s001.tsv]

AssemblyID	Status	BVBRC	Strain	Species	Type
GCF_000005845	Complete	NA	Escherichia coli K12 MG1655	Escherichia coli	NA
GCF_000006645	Complete	187410.11	Yersinia pestis KIM10+	Yersinia pestis	NA
GCF_000006925	Complete	NA	Shigella flexneri 2a 301	Shigella flexneri	NA
GCF_000006945	Complete	NA	Salmonella enterica enterica Typhimurium LT2	Salmonella enterica	NA
GCF_000007365	Complete	198804.5	Buchnera aphidicola Sg Schizaphis graminum ex	Buchnera aphidicola	Type strain
GCF_000007405	Complete	198215.6	Shigella flexneri 2a 2457T	Shigella flexneri	NA
GCF_000007445	Complete	199310.4	Escherichia coli CFT073	Escherichia coli	NA
GCF_000007545	Complete	209261.6	Salmonella enterica enterica Typhi Ty2	Salmonella enterica	NA
GCF_000007725	Complete	224915.9	Buchnera aphidicola Bp Baizongia pistaciae	Buchnera aphidicola	NA
GCF_000007885	Complete	229193.14	Yersinia pestis Microtus 91001	Yersinia pestis	NA
GCF_000008105	Complete	321314.9	Salmonella enterica enterica Choleraesuis SC-B67	Salmonella enterica	NA
GCF_000008865	Complete	NA	Escherichia coli O157 H7 Sakai RIMD0509952	Escherichia coli	NA
GCF_000009065	Complete	214092.21	Yersinia pestis CO92	Yersinia pestis	NA
GCF_000009345	Complete	393305.7	Yersinia enterocolitica enterocolitica 8081	Yersinia enterocolitica	NA
GCF_000009505	Complete	550537.5	Salmonella enterica enterica Enteritidis P125109	Salmonella enterica	NA
GCF_000009525	Complete	550538.5	Salmonella enterica enterica Gallinarum 287/91	Salmonella enterica	NA
GCF_000009565	Complete	NA	Escherichia coli BL21DE3	Escherichia coli	NA
GCF_000009605	Complete	107806.10	Buchnera aphidicola APS Acyrthosiphon pisum	Buchnera aphidicola	NA
GCF_000009885	Complete	484021.57	Klebsiella pneumoniae pneumoniae NTUH-K2044	Klebsiella pneumoniae	NA
GCF_000010085	Complete	343509.12	Sodalis glossinidius morsitans	Sodalis glossinidius	NA
GCF_000010245	Complete	316407.9	Escherichia coli K12 W3110	Escherichia coli	NA
GCF_000010385	Complete	409438.11	Escherichia coli SE11	Escherichia coli	NA
GCF_000010485	Complete	431946.3	Escherichia coli SE15	Escherichia coli	NA
GCF_000010745	Complete	585395.4	Escherichia coli O103 H2 12009	Escherichia coli	NA
GCF_000010765	Complete	585396.4	Escherichia coli O111 H11128	Escherichia coli	NA
GCF_000011605	Complete	218491.5	Pectobacterium atrosepticum SCRI1043	Pectobacterium atrosepticum	NA
GCF_000011745	Complete	291272.6	Candidatus Blochmannia pennsylvanicus BPEN	Candidatus Blochmannia pennsylvanicus	NA
GCF_000011885	Complete	295319.15	Salmonella enterica enterica Paratyphi A ATCC9150	Salmonella enterica	NA
GCF_000012005	Complete	300267.13	Shigella dysenteriae Sd197	Shigella dysenteriae	NA
GCF_000012025	Complete	300268.11	Shigella boydii Sb227	Shigella boydii	NA
GCF_000013265	Complete	364106.8	Escherichia coli UTI89	Escherichia coli	NA
GCF_000013305	Complete	362663.9	Escherichia coli 536	Escherichia coli	NA
GCF_000013585	Complete	373384.11	Shigella flexneri 5 8401	Shigella flexneri	NA
GCF_000013805	Complete	377628.10	Yersinia pestis Nepal516	Yersinia pestis	NA
GCF_000013825	Complete	360102.10	Yersinia pestis Antiqua	Yersinia pestis	NA
GCF_000014845	Complete	405955.13	Escherichia coli APEC O1	Escherichia coli	NA
GCF_000016045	Complete	423368.8	Salmonella enterica enterica Newport SL254	Salmonella enterica	NA
GCF_000016305	Complete	272620.9	Klebsiella pneumoniae pneumoniae MGH78578 ATCC700721	Klebsiella pneumoniae	NA
GCF_000016445	Complete	386656.9	Yersinia pestis Pestoides F	Yersinia pestis	NA
GCF_000016945	Complete	349747.9,632.506	Yersinia pseudotuberculosis IP31758	Yersinia pseudotuberculosis	NA
GCF_000017665	Complete	290339.8	Cronobacter sakazakii ATCC BAA894	Cronobacter sakazakii	NA
GCF_000017745	Complete	331111.12	Escherichia coli O139 H28 E24377A	Escherichia coli	NA
GCF_000017765	Complete	331112.6	Escherichia coli HS	Escherichia coli	NA
GCF_000017985	Complete	413997.3	Escherichia coli B REL606	Escherichia coli	NA
GCF_000018045	Complete	290338.8	Citrobacter koseri ATCC BAA895	Citrobacter koseri	NA
GCF_000018385	Complete	476213.4	Salmonella enterica enterica Paratyphi C RKS4594	Salmonella enterica	NA
GCF_000018625	Complete	41514.7	Salmonella enterica arizonae 62 z4z23-RSK2980	Salmonella enterica	NA
GCF_000018705	Complete	1016998.12	Salmonella enterica enterica Paratyphi B SPB7 SGSC4150	Salmonella enterica	NA
GCF_000018805	Complete	349746.9	Yersinia pestis Angola	Yersinia pestis	NA
GCF_000019385	Complete	481805.6	Escherichia coli ATCC8739	Escherichia coli	NA
GCF_000019425	Complete	316385.7	Escherichia coli K12 DH10B	Escherichia coli	NA
GCF_000019565	Complete	507522.6	Klebsiella variicola 342	Klebsiella variicola	NA
GCF_000019645	Complete	439855.10	Escherichia coli SMS3-5	Escherichia coli	NA
GCF_000020185	Complete	344609.11	Shigella boydii CDC3083-94 BS512	Shigella boydii	NA
GCF_000020705	Complete	454169.8	Salmonella enterica enterica Heidelberg SL476	Salmonella enterica	NA
GCF_000020745	Complete	439843.8	Salmonella enterica enterica Schwarzengrund CVM19633	Salmonella enterica	NA
GCF_000020865	Complete	498217.4	Edwardsiella tarda EIB202	Edwardsiella tarda	NA
GCF_000020885	Complete	454166.8	Salmonella enterica enterica Agona SL483	Salmonella enterica	NA
GCF_000020925	Complete	439851.8	Salmonella enterica enterica Dublin CT02021853	Salmonella enterica	NA
GCF_000021065	Complete	561501.4	Buchnera aphidicola Tuc7 Acyrthosiphon pisum	Buchnera aphidicola	NA
GCF_000021085	Complete	563178.4	Buchnera aphidicola 5A Acyrthosiphon pisum	Buchnera aphidicola	NA
GCF_000021125	Complete	444450.8	Escherichia coli O157 H7 EC4115	Escherichia coli	NA
GCF_000022165	Complete	588858.6	Salmonella enterica enterica Typhimurium 14028S	Salmonella enterica	NA
GCF_000022225	Complete	544404.4	Escherichia coli O157 H7 TW14359	Escherichia coli	NA
GCF_000022245	Complete	591020.3	Shigella flexneri 2002017	Shigella flexneri	NA
GCF_000022345	Complete	595496.3	Escherichia coli BW2952 K12	Escherichia coli	NA
GCF_000022805	Complete	637382.3	Yersinia pestis D106004	Yersinia pestis	NA
GCF_000022845	Complete	637386.3	Yersinia pestis Z176003	Yersinia pestis	NA
GCF_000022885	Complete	NA	Edwardsiella ictaluri 93-146	Edwardsiella ictaluri	NA
GCF_000023365	Complete	536056.3	Escherichia coli DH1	Escherichia coli	NA
GCF_000023545	Complete	579405.3	Musicola paradisiaca Ech703	Musicola paradisiaca	NA
GCF_000023565	Complete	561229.3	Dickeya chrysanthemi Ech1591	Dickeya chrysanthemi	NA
GCF_000023605	Complete	561230.3	Pectobacterium carotovorum carotovorum PC1	Pectobacterium carotovorum	NA
GCF_000023665	Complete	469008.4	Escherichia coli BL21-GoldDE3pLysS AG	Escherichia coli	NA
GCF_000024645	Complete	561231.5	Pectobacterium parmentieri WPP163	Pectobacterium parmentieri	NA
GCF_000025065	Complete	590409.4	Dickeya parazeae Ech586	Dickeya parazeae	NA
GCF_000025165	Complete	701177.3	Escherichia coli O55 H7 CB9615	Escherichia coli	NA
GCF_000025405	Complete	NA	Pantoea ananatis LMG20103	Pantoea ananatis	NA
GCF_000025465	Complete	640131.3	Klebsiella variicola At-22	Klebsiella variicola	NA
GCF_000025565	Complete	716541.4	Enterobacter cloacae cloacae ATCC13047	Enterobacter cloacae	Type strain
GCF_000025745	Complete	714962.3	Escherichia coli IHE3034	Escherichia coli	NA
GCF_000026185	Complete	465817.9	Erwinia tasmaniensis Et1/99	Erwinia tasmaniensis	Type strain
GCF_000026225	Complete	564.48,585054.5	Escherichia fergusonii ATCC35469 ATCC35469T	Escherichia fergusonii	Type strain
GCF_000026245	Complete	NA	Escherichia coli 55989	Escherichia coli	NA
GCF_000026265	Complete	585034.5	Escherichia coli IAI1	Escherichia coli	NA
GCF_000026285	Complete	585035.6	Escherichia coli S88	Escherichia coli	NA
GCF_000026345	Complete	585057.6	Escherichia coli IAI39	Escherichia coli	NA
GCF_000026545	Complete	574521.7	Escherichia coli O127 H6 E2348/69	Escherichia coli	NA
GCF_000026565	Complete	554290.9	Salmonella enterica enterica Paratyphi A AKU12601	Salmonella enterica	NA
GCF_000027025	Complete	568708.3	Salmonella enterica enterica Typhimurium D23580	Salmonella enterica	NA
GCF_000027085	Complete	637910.3	Citrobacter rodentium ICC168	Citrobacter rodentium	NA
GCF_000027125	Complete	216592.3	Escherichia coli 042	Escherichia coli	NA
GCF_000027205	Complete	716540.3	Erwinia amylovora ATCC49946	Erwinia amylovora	NA
GCF_000027225	Complete	406818.4	Xenorhabdus bovienii SS2004	Xenorhabdus bovienii	NA
GCF_000027265	Complete	634499.3	Erwinia pyrifoliae Ep1/96	Erwinia pyrifoliae	NA
GCF_000047365	Complete	273123.10	Yersinia pseudotuberculosis IP32953	Yersinia pseudotuberculosis	NA
GCF_000069965	Complete	529507.6	Proteus mirabilis HI4320	Proteus mirabilis	NA
GCF_000090965	Complete	372461.17	Buchnera aphidicola BCc	Buchnera aphidicola	NA
GCF_000091005	Complete	573235.3	Escherichia coli O26 H11 11368	Escherichia coli	NA
GCF_000091565	Complete	665029.3	Erwinia amylovora CFBP1430 CFPB1430	Erwinia amylovora	NA
GCF_000092525	Complete	300269.12	Shigella sonnei Ss046	Shigella sonnei	NA
GCF_000093065	Complete	515618.4	Candidatus Riesia pediculicola USDA	Candidatus Riesia pediculicola	NA
GCF_000146305	Complete	718251.5	Edwardsiella tarda FL6-60	Edwardsiella tarda	NA
GCF_000147055	Complete	198628.6	Dickeya dadantii 3937	Dickeya dadantii	NA
GCF_000148365	Complete	655817.3	Escherichia coli ABU83972	Escherichia coli	NA
GCF_000148605	Complete	869729.3	Escherichia coli UM146	Escherichia coli	NA
GCF_000148935	Complete	712898.16	Pantoea vagans C9-1	Pantoea vagans	NA
GCF_000164865	Complete	701347.4	Pluralibacter lignolyticus SCF1	Pluralibacter lignolyticus	NA
GCF_000167875	Complete	NA	Escherichia coli E110019	Escherichia coli	NA
GCF_000176835	Complete	682634.4	Serratia plymuthica 4Rx13	Serratia plymuthica	NA
GCF_000183285	Complete	713601.3	Buchnera aphidicola JF99 Acyrthosiphon pisum	Buchnera aphidicola	NA
GCF_000183345	Complete	685038.3	Escherichia coli O83 H1 NRG857C	Escherichia coli	NA
GCF_000184185	Complete	566546.4	Escherichia coli W	Escherichia coli	NA
GCF_000185985	Complete	NA	Candidatus Blochmannia vafer BVAF	Candidatus Blochmannia vafer	NA
GCF_000186725	Complete	547048.4	Yersinia pestis Medievalis Harbin 35	Yersinia pestis	NA
GCF_000187705	Complete	2703885.13	Rahnella aceris Y9602	Rahnella aceris	NA
GCF_000188735	Complete	909946.3	Salmonella enterica enterica Typhimurium ST4/74	Salmonella enterica	NA
GCF_000188955	Complete	NA	Salmonella enterica enterica Montevideo 507440-20	Salmonella enterica	NA
GCF_000192105	Complete	994476.3	Yersinia enterocolitica palearctica 1055Rr	Yersinia enterocolitica	NA
GCF_000195995	Complete	220341.7	Salmonella enterica enterica Typhi CT18	Salmonella enterica	NA
GCF_000196155	Complete	243265.5	Photorhabdus laumondii laumondii TTO1	Photorhabdus laumondii	NA
GCF_000196475	Complete	291112.3	Photorhabdus asymbiotica ATCC43949	Photorhabdus asymbiotica	NA
GCF_000196615	Complete	634500.5	Erwinia billingiae Eb661	Erwinia billingiae	NA
GCF_000210475	Complete	316401.27	Escherichia coli ETEC H10407	Escherichia coli	NA
GCF_000210855	Complete	NA	Salmonella enterica enterica Typhimurium SL1344	Salmonella enterica	NA
GCF_000212715	Complete	NA	Escherichia coli UMNK88	Escherichia coli	NA
GCF_000213635	Complete	990282.4	Salmonella enterica enterica Typhimurium UK1	Salmonella enterica	NA
GCF_000214235	Complete	768492.3	Serratia plymuthica AS9	Serratia plymuthica	NA
GCF_000215745	Complete	1028307.3	Klebsiella aerogenes KCTC2190	Klebsiella aerogenes	NA
GCF_000217635	Complete	261317.3	Buchnera aphidicola Cinara tujafilina BCtu	Buchnera aphidicola	NA
GCF_000219175	Complete	903503.4	Candidatus Moranella endobia PCIT	Candidatus Moranella endobia	NA
GCF_000219515	Complete	NA	Escherichia coli PCN033	Escherichia coli	NA
GCF_000220485	Complete	1049565.4	Klebsiella pneumoniae KCTC2242	Klebsiella pneumoniae	NA
GCF_000222975	Complete	1035377.4	Yersinia pestis A1122	Yersinia pestis	NA
GCF_000224675	Complete	640513.3	Enterobacter soli LF7a	Enterobacter soli	NA
GCF_000225445	Complete	1005090.4	Buchnera aphidicola Ak Acyrthosiphon kondoi	Buchnera aphidicola	NA
GCF_000225465	Complete	1005057.4	Buchnera aphidicola Ua Uroleucon ambrosiae	Buchnera aphidicola	NA
GCF_000227625	Complete	1072459.4	Escherichia coli O7 K1 CE10	Escherichia coli	NA
GCF_000233595	Complete	1095774.3	Pantoea ananatis PA13	Pantoea ananatis	NA
GCF_000233875	Complete	885276.3	Escherichia coli D i2	Escherichia coli	NA
GCF_000233895	Complete	885275.3	Escherichia coli D i14	Escherichia coli	NA
GCF_000235765	Complete	NA	Enterobacter cloacae dissolvens SDM	Enterobacter cloacae	NA
GCF_000238455	Complete	NA	Salmonella enterica enterica Montevideo 42N	Salmonella enterica	NA
GCF_000239975	Complete	1045856.3	Enterobacter ludwigii EcWSU1	Enterobacter ludwigii	NA
GCF_000240185	Complete	1125630.4	Klebsiella pneumoniae pneumoniae HS11286	Klebsiella pneumoniae	NA
GCF_000240325	Complete	1006551.4	Klebsiella michiganensis KCTC1686	Klebsiella michiganensis	NA
GCF_000240905	Complete	NA	Salmonella enterica enterica Pomona ATCC10729	Salmonella enterica	NA
GCF_000245515	Complete	1048689.4	Escherichia coli O55 H7 RM12579	Escherichia coli	NA
GCF_000245535	Complete	1132507.4	Salmonella enterica enterica Typhi P-stx-12	Salmonella enterica	NA
GCF_000247565	Complete	36868.4	Wigglesworthia glossinidia sp endosymbiont of Glossina morsitans morsitans Yale colony WGM	Wigglesworthia glossinidia	NA
GCF_000252875	Complete	1008297.7	Salmonella enterica enterica Typhimurium 798	Salmonella enterica	NA
GCF_000252995	Complete	218493.5	Salmonella bongori NCTC12419	Salmonella bongori	Type strain
GCF_000253175	Complete	930944.6	Yersinia enterocolitica palearctica Y11	Yersinia enterocolitica	Type strain
GCF_000255535	Complete	NA	Rahnella aquatilis HX2	Rahnella aquatilis	NA
GCF_000258025	Complete	595495.17	Escherichia coli KO11FL	Escherichia coli	NA
GCF_000258365	Complete	1160717.4	Salmonella enterica enterica Heidelberg B182	Salmonella enterica	NA
GCF_000259175	Complete	1157951.4	Providencia stuartii MRSN2154	Providencia stuartii	NA
GCF_000260925	Complete	1166016.3	Pectobacterium parmentieri SCC3193	Pectobacterium parmentieri	NA
GCF_000261045	Complete	NA	Serratia inhibens PRI2C	Serratia inhibens	NA
GCF_000262125	Complete	741093.3	Escherichia coli Xuzhou21	Escherichia coli	NA
GCF_000262305	Complete	630626.3	Shimwellia blattae DSM4481 NBRC105725	Shimwellia blattae	Type strain
GCF_000263215	Complete	1138308.5	Cronobacter sakazakii ES15	Cronobacter sakazakii	NA
GCF_000264765	Complete	NA	Edwardsiella anguillarum ET080813	Edwardsiella anguillarum	NA
GCF_000270125	Complete	NA	Pantoea ananatis AJ13355	Pantoea ananatis	NA
GCF_000271885	Complete	NA	Salmonella enterica enterica Newport Levine 1	Salmonella enterica	NA
GCF_000271905	Complete	NA	Salmonella enterica enterica Newport Levine 15	Salmonella enterica	NA
GCF_000272715	Complete	NA	Salmonella enterica enterica Newport CVM21550	Salmonella enterica	NA
GCF_000272735	Complete	NA	Salmonella enterica enterica Newport CVM22513	Salmonella enterica	NA
GCF_000272755	Complete	NA	Salmonella enterica enterica Newport CVM21538	Salmonella enterica	NA
GCF_000272775	Complete	NA	Salmonella enterica enterica Newport CVM22425	Salmonella enterica	NA
GCF_000272815	Complete	NA	Salmonella enterica enterica Newport CVM N18486	Salmonella enterica	NA
GCF_000272835	Complete	NA	Salmonella enterica enterica Newport CVM N1543	Salmonella enterica	NA
GCF_000272895	Complete	NA	Salmonella enterica enterica Newport CVM22462	Salmonella enterica	NA
GCF_000276705	Complete	NA	Klebsiella michiganensis E718	Klebsiella michiganensis	NA
GCF_000280315	Complete	NA	Salmonella enterica enterica Enteritidis 77-1427	Salmonella enterica	NA
GCF_000281435	Complete	NA	Klebsiella pneumoniae pneumoniae KPNIH10	Klebsiella pneumoniae	NA
GCF_000281535	Complete	NA	Klebsiella pneumoniae pneumoniae KPNIH1	Klebsiella pneumoniae	NA
GCF_000283715	Complete	216599.12	Shigella sonnei 53G	Shigella sonnei	NA
GCF_000283875	Complete	NA	Pantoea ananatis LMG5342	Pantoea ananatis	NA
GCF_000284495	Complete	591946.4	Escherichia coli LF82	Escherichia coli	NA
GCF_000285655	Complete	NA	Escherichia coli O25b H4-ST131 EC958	Escherichia coli	NA
GCF_000286275	Complete	1211025.3	Enterobacter kobei ENHKU01	Enterobacter kobei	NA
GCF_000286435	Complete	NA	Morganella morganii morganii KT	Morganella morganii	NA
GCF_000294365	Complete	1193292.6	Klebsiella pneumoniae pneumoniae 1084	Klebsiella pneumoniae	NA
GCF_000294535	Complete	1218933.3	Pectobacterium carotovorum carotovorum PCC21	Pectobacterium carotovorum	NA
GCF_000299255	Complete	1134782.3	Escherichia coli O104 H4 2009EL-2050	Escherichia coli	NA
GCF_000299455	Complete	1133852.3	Escherichia coli O104 H4 2011C-3493	Escherichia coli	NA
GCF_000299475	Complete	1133853.3	Escherichia coli O104 H4 2009EL-2071	Escherichia coli	NA
GCF_000300455	Complete	NA	Kosakonia sacchari SP1	Kosakonia sacchari	Type strain
GCF_000329365	Complete	NA	Salmonella enterica enterica Enteritidis CDC2010K 0968 CDC2010K-0968	Salmonella enterica	NA
GCF_000330485	Complete	NA	Salmonella enterica enterica Pullorum ATCC9120	Salmonella enterica	NA
GCF_000331065	Complete	1240471.4	Candidatus Blochmannia chromaiodes 640	Candidatus Blochmannia chromaiodes	NA
GCF_000332755	Complete	1274814.3	Escherichia coli APEC O78	Escherichia coli	NA
GCF_000334515	Complete	935296.3	Klebsiella aerogenes EA1509E	Klebsiella aerogenes	NA
GCF_000335875	Complete	NA	Salmonella enterica enterica Enteritidis 18569	Salmonella enterica	NA
GCF_000335995	Complete	NA	Salmonella enterica enterica Gallinarum 9184	Salmonella enterica	NA
GCF_000336425	Complete	435998.3	Serratia marcescens WW4	Serratia marcescens	NA
GCF_000339015	Complete	956149.6	Cronobacter sakazakii SP291	Cronobacter sakazakii	NA
GCF_000341425	Complete	1267753.3	Salmonella enterica enterica Javiana CFSAN001992	Salmonella enterica	NA
GCF_000348565	Complete	1288122.3	Edwardsiella piscicida C07-087	Edwardsiella piscicida	NA
GCF_000364385	Complete	NA	Klebsiella pneumoniae ATCC BAA2146	Klebsiella pneumoniae	NA
GCF_000364725	Complete	1234603.3	Candidatus Moranella endobia PCVAL	Candidatus Moranella endobia	NA
GCF_000367425	Complete	1286170.3	Raoultella ornithinolytica B6	Raoultella ornithinolytica	NA
GCF_000382585	Complete	NA	Dickeya zeae MS1	Dickeya zeae	NA
GCF_000385905	Complete	527001.3	Salmonella enterica enterica Typhi Ty21a	Salmonella enterica	NA
GCF_000406765	Complete	NA	Klebsiella pneumoniae 500 1420	Klebsiella pneumoniae	NA
GCF_000417225	Complete	NA	Klebsiella pneumoniae DMC1097	Klebsiella pneumoniae	NA
GCF_000417265	Complete	NA	Klebsiella pneumoniae UHKPC07	Klebsiella pneumoniae	NA
GCF_000422085	Complete	1346614.3	Serratia liquefaciens ATCC27592	Serratia liquefaciens	Type strain
GCF_000430085	Complete	NA	Salmonella enterica enterica Heidelberg CFSAN002069	Salmonella enterica	NA
GCF_000430105	Complete	1124936.4	Salmonella enterica enterica Heidelberg 41578	Salmonella enterica	NA
GCF_000430125	Complete	1271863.3	Salmonella enterica enterica Cubana CFSAN002050	Salmonella enterica	NA
GCF_000430145	Complete	1271862.5	Salmonella enterica enterica Typhimurium 5 CFSAN001921	Salmonella enterica	NA
GCF_000430165	Complete	866913.3	Salmonella enterica enterica 4512 i 08-1736	Salmonella enterica	NA
GCF_000438825	Complete	1348660.3	Serratia plymuthica S13	Serratia plymuthica	NA
GCF_000439255	Complete	1197719.3	Salmonella bongori N268-08	Salmonella bongori	NA
GCF_000439415	Complete	NA	Salmonella enterica enterica Bareilly CFSAN000189	Salmonella enterica	NA
GCF_000442415	Complete	877468.3	Salmonella enterica enterica Newport USMARC-S31241	Salmonella enterica	NA
GCF_000444425	Complete	1266738.3	Proteus mirabilis BB2000	Proteus mirabilis	NA
GCF_000462995	Complete	1225522.3	Salmonella enterica enterica Gallinarum/Pullorum CDC1983-67	Salmonella enterica	NA
GCF_000464955	Complete	NA	Escherichia coli O104 H21 CFSAN002236	Escherichia coli	NA
GCF_000465975	Complete	NA	Klebsiella pneumoniae KP1	Klebsiella pneumoniae	NA
GCF_000468515	Complete	1335916.3	Escherichia coli LY180	Escherichia coli	NA
GCF_000473275	Complete	1064551.5	Salmonella enterica enterica Thompson RM6836	Salmonella enterica	NA
GCF_000474015	Complete	1244085.3	Klebsiella pneumoniae CG43	Klebsiella pneumoniae	NA
GCF_000483715	Complete	NA	Salmonella enterica enterica Newport WA14882	Salmonella enterica	NA
GCF_000484195	Complete	NA	Salmonella enterica enterica Agona 460004 2-1	Salmonella enterica	NA
GCF_000486045	Complete	NA	Salmonella enterica enterica Heidelberg SARA35 SGSC2215	Salmonella enterica	NA
GCF_000486165	Complete	NA	Salmonella enterica enterica Saintpaul SARA26	Salmonella enterica	NA
GCF_000486345	Complete	NA	Salmonella enterica enterica Typhimurium SARA13 SGSC2193	Salmonella enterica	NA
GCF_000486365	Complete	NA	Salmonella enterica enterica Thompson ATCC8391	Salmonella enterica	NA
GCF_000486405	Complete	NA	Salmonella enterica enterica Tennessee TXSC TXSC08-19	Salmonella enterica	NA
GCF_000486445	Complete	NA	Salmonella enterica enterica Sloterdijk ATCC15791	Salmonella enterica	NA
GCF_000486585	Complete	NA	Salmonella enterica enterica Rubislaw ATCC10717	Salmonella enterica	NA
GCF_000486725	Complete	NA	Salmonella enterica enterica Paratyphi A ATCC11511	Salmonella enterica	NA
GCF_000486765	Complete	NA	Salmonella enterica enterica Panama ATCC7378	Salmonella enterica	NA
GCF_000486815	Complete	NA	Salmonella enterica enterica Oranienburg 0250	Salmonella enterica	NA
GCF_000486855	Complete	NA	Salmonella enterica enterica Minnesota ATCC49284	Salmonella enterica	NA
GCF_000486915	Complete	NA	Salmonella enterica enterica Mbandaka ATCC51958	Salmonella enterica	NA
GCF_000487015	Complete	NA	Salmonella enterica enterica Muenster 420	Salmonella enterica	NA
GCF_000487035	Complete	NA	Salmonella enterica enterica Muenster 0315	Salmonella enterica	NA
GCF_000487155	Complete	NA	Salmonella enterica enterica Inverness ATCC10720	Salmonella enterica	NA
GCF_000487255	Complete	NA	Salmonella enterica enterica Chester ATCC11997	Salmonella enterica	NA
GCF_000487295	Complete	NA	Salmonella enterica enterica Choleraesuis ATCC10708	Salmonella enterica	NA
GCF_000487515	Complete	NA	Salmonella enterica enterica Albany ATCC51960	Salmonella enterica	NA
GCF_000487575	Complete	NA	Salmonella enterica enterica Anatum ATCC BAA1592	Salmonella enterica	NA
GCF_000487615	Complete	NA	Salmonella enterica enterica Abony 0014	Salmonella enterica	NA
GCF_000487775	Complete	NA	Salmonella enterica enterica Bredeney CFSAN001080	Salmonella enterica	NA
GCF_000487915	Complete	NA	Salmonella enterica enterica Abaetetuba ATCC35640	Salmonella enterica	NA
GCF_000487935	Complete	NA	Salmonella enterica enterica Stanleyville CFSAN000624 SGSC2518	Salmonella enterica	NA
GCF_000493295	Complete	NA	Salmonella enterica enterica Poona ATCC BAA1673	Salmonella enterica	NA
GCF_000493535	Complete	NA	Salmonella enterica enterica Typhimurium DT2	Salmonella enterica	NA
GCF_000493755	Complete	1355100.3	Escherichia coli JJ1886	Escherichia coli	NA
GCF_000494385	Complete	NA	Salmonella enterica enterica Agona 392869-2	Salmonella enterica	NA
GCF_000499485	Complete	1403831.3	Escherichia coli K12 MC4100	Escherichia coli	NA
GCF_000503845	Complete	1406860.5	Salmonella enterica enterica Agona 24249	Salmonella enterica	NA
GCF_000504545	Complete	1401659.3	Cronobacter malonaticus CMCC45402	Cronobacter malonaticus	NA
GCF_000505365	Complete	NA	Salmonella enterica enterica Cerro CFSAN001588	Salmonella enterica	NA
GCF_000505705	Complete	1299044.4	Salmonella enterica enterica Heidelberg CFSAN002064	Salmonella enterica	NA
GCF_000511285	Complete	NA	Dickeya solani RNS082331A	Dickeya solani	NA
GCF_000512125	Complete	1440052.3	Escherichia albertii KF1	Escherichia albertii	NA
GCF_000512165	Complete	1123862.3	Klebsiella pneumoniae pneumoniae Kp13	Klebsiella pneumoniae	NA
GCF_000512375	Complete	1354030.3	Enterobacter ludwigii P101	Enterobacter ludwigii	NA
GCF_000513215	Complete	273526.11	Serratia marcescens marcescens Db11	Serratia marcescens	NA
GCF_000517405	Complete	2342.5	Candidatus Sodalis pierantonius SOPE	Candidatus Sodalis pierantonius	NA
GCF_000517425	Complete	1239307.3	Sodalis praecaptivus HS1	Sodalis praecaptivus	NA
GCF_000520015	Complete	NA	Chania multitudinisentens RB25	Chania multitudinisentens	Type strain
GCF_000520035	Complete	1248902.3	Escherichia coli O145 H28 RM13514	Escherichia coli	NA
GCF_000520055	Complete	1248915.3	Escherichia coli O145 H28 RM13516	Escherichia coli	NA
GCF_000521525	Complete	1009856.3	Buchnera aphidicola USDA Myzus persicae	Buchnera aphidicola	NA
GCF_000521545	Complete	1009857.3	Buchnera aphidicola W106 Myzus persicae	Buchnera aphidicola	NA
GCF_000521565	Complete	1009858.3	Buchnera aphidicola G002 Myzus persicae	Buchnera aphidicola	NA
GCF_000521585	Complete	1009859.3	Buchnera aphidicola F009 Myzus persicae	Buchnera aphidicola	NA
GCF_000582515	Complete	367190.3	Yersinia similis 228	Yersinia similis	Type strain
GCF_000590535	Complete	NA	Yersinia pestis EV NIIEG	Yersinia pestis	NA
GCF_000597785	Complete	1453496.5	Hafnia alvei FB1	Hafnia alvei	NA
GCF_000597845	Complete	562.6958	Escherichia coli ST540	Escherichia coli	NA
GCF_000597905	Complete	1420013.3	Klebsiella pneumoniae 30684/NJST258 2	Klebsiella pneumoniae	NA
GCF_000597945	Complete	NA	Yersinia hibernica LC20	Yersinia hibernica	NA
GCF_000598005	Complete	1420012.3	Klebsiella pneumoniae 30660/NJST258 1	Klebsiella pneumoniae	NA
GCF_000599665	Complete	562.6961	Escherichia coli ST2747	Escherichia coli	NA
GCF_000612325	Complete	149539.316	Salmonella enterica enterica Enteritidis Durban	Salmonella enterica	NA
GCF_000618005	Complete	NA	Escherichia coli O157 H16 98-3133	Escherichia coli	NA
GCF_000618905	Complete	NA	Escherichia coli O39 NM F8704-2	Escherichia coli	NA
GCF_000623055	Complete	NA	Salmonella enterica enterica Enteritidis EC20121175	Salmonella enterica	NA
GCF_000623095	Complete	NA	Salmonella enterica enterica Enteritidis EC20121178	Salmonella enterica	NA
GCF_000623115	Complete	NA	Salmonella enterica enterica Enteritidis EC20121179	Salmonella enterica	NA
GCF_000623135	Complete	NA	Salmonella enterica enterica Enteritidis EC20121180	Salmonella enterica	NA
GCF_000623195	Complete	NA	Salmonella enterica enterica Enteritidis EC20120005	Salmonella enterica	NA
GCF_000623275	Complete	1244119.3	Salmonella enterica enterica Enteritidis EC20110361	Salmonella enterica	NA
GCF_000623295	Complete	1244118.3	Salmonella enterica enterica Enteritidis EC20110360	Salmonella enterica	NA
GCF_000623315	Complete	1244113.3	Salmonella enterica enterica Enteritidis EC20110359	Salmonella enterica	NA
GCF_000623335	Complete	1244112.3	Salmonella enterica enterica Enteritidis EC20110358	Salmonella enterica	NA
GCF_000623355	Complete	1244111.3	Salmonella enterica enterica Enteritidis EC20110357	Salmonella enterica	NA
GCF_000623375	Complete	1243621.3	Salmonella enterica enterica Enteritidis EC20110356	Salmonella enterica	NA
GCF_000623395	Complete	NA	Salmonella enterica enterica Enteritidis SA19981857	Salmonella enterica	NA
GCF_000623455	Complete	NA	Salmonella enterica enterica Enteritidis SA19992322	Salmonella enterica	NA
GCF_000623475	Complete	NA	Salmonella enterica enterica Enteritidis SA19994216	Salmonella enterica	NA
GCF_000623615	Complete	NA	Salmonella enterica enterica Enteritidis SA19960848	Salmonella enterica	NA
GCF_000623655	Complete	NA	Salmonella enterica enterica Enteritidis SA19970510	Salmonella enterica	NA
GCF_000623675	Complete	NA	Salmonella enterica enterica Enteritidis SA19970769	Salmonella enterica	NA
GCF_000623715	Complete	NA	Salmonella enterica enterica Enteritidis SA19980677	Salmonella enterica	NA
GCF_000623735	Complete	NA	Salmonella enterica enterica Enteritidis SA19981522	Salmonella enterica	NA
GCF_000624055	Complete	NA	Salmonella enterica enterica Enteritidis SA20094352	Salmonella enterica	NA
GCF_000624175	Complete	NA	Salmonella enterica enterica Enteritidis EC20121177	Salmonella enterica	NA
GCF_000624395	Complete	NA	Salmonella enterica enterica Enteritidis EC20120002	Salmonella enterica	NA
GCF_000625855	Complete	NA	Salmonella enterica enterica Enteritidis SA20082034	Salmonella enterica	NA
GCF_000626095	Complete	NA	Salmonella enterica enterica Enteritidis EC20120200	Salmonella enterica	NA
GCF_000626175	Complete	1243619.3	Salmonella enterica enterica Enteritidis EC20110354	Salmonella enterica	NA
GCF_000626195	Complete	1412470.3	Salmonella enterica enterica Enteritidis EC20120008	Salmonella enterica	NA
GCF_000626215	Complete	1412457.3	Salmonella enterica enterica Enteritidis EC20100101	Salmonella enterica	NA
GCF_000626235	Complete	1412455.3	Salmonella enterica enterica Enteritidis EC20110221	Salmonella enterica	NA
GCF_000626255	Complete	1412454.3	Salmonella enterica enterica Enteritidis EC20090698	Salmonella enterica	NA
GCF_000626275	Complete	NA	Salmonella enterica enterica Enteritidis EC20090641	Salmonella enterica	NA
GCF_000626295	Complete	1243620.3	Salmonella enterica enterica Enteritidis EC20110355	Salmonella enterica	NA
GCF_000626335	Complete	1244121.3	Salmonella enterica enterica Enteritidis EC20111175	Salmonella enterica	NA
GCF_000626355	Complete	1244122.3	Salmonella enterica enterica Enteritidis EC20111174	Salmonella enterica	NA
GCF_000626375	Complete	1244120.3,1412592.3	Salmonella enterica enterica Enteritidis EC20111095	Salmonella enterica	NA
GCF_000626695	Complete	NA	Salmonella enterica enterica Enteritidis EC20100325	Salmonella enterica	NA
GCF_000632395	Complete	1421338.8	Enterobacter asburiae L1	Enterobacter asburiae	NA
GCF_000632415	Complete	1308980.3	Klebsiella michiganensis HKOPL1	Klebsiella michiganensis	NA
GCF_000636135	Complete	90371.686	Salmonella enterica enterica Typhimurium 138736	Salmonella enterica	NA
GCF_000648515	Complete	1333848.3	Citrobacter freundii CFNIH1	Citrobacter freundii	NA
GCF_000662395	Complete	1248903.6	Escherichia coli O145 H28 RM12761	Escherichia coli	NA
GCF_000671295	Complete	1248823.7	Escherichia coli O145 H28 RM12581	Escherichia coli	NA
GCF_000695935	Complete	1328324.3	Klebsiella pneumoniae pneumoniae KPNIH27	Klebsiella pneumoniae	NA
GCF_000696465	Complete	29471.24	Pectobacterium atrosepticum JG10-08	Pectobacterium atrosepticum	NA
GCF_000698515	Complete	NA	Salmonella enterica enterica Bareilly CFSAN000661	Salmonella enterica	NA
GCF_000698715	Complete	NA	Salmonella enterica enterica Bareilly CFSAN000211	Salmonella enterica	NA
GCF_000709535	Complete	1382510.3	Salmonella bongori 48 z41 RKS3044	Salmonella bongori	NA
GCF_000714595	Complete	316435.10	Escherichia coli Nissle 1917	Escherichia coli	NA
GCF_000714655	Complete	1134687.161,1333852.3	Klebsiella oxytoca KONIH1	Klebsiella oxytoca	NA
GCF_000714675	Complete	1225181.3	Klebsiella pneumoniae pneumoniae KPNIH24	Klebsiella pneumoniae	NA
GCF_000715155	Complete	90371.687	Salmonella enterica enterica Typhimurium VNP20009	Salmonella enterica	NA
GCF_000717515	Complete	1328325.3	Klebsiella pneumoniae pneumoniae KPR0928	Klebsiella pneumoniae	NA
GCF_000724505	Complete	1333850.3	Enterobacter cloacae ECNIH2	Enterobacter cloacae	NA
GCF_000724525	Complete	571.33	Klebsiella michiganensis M1	Klebsiella michiganensis	NA
GCF_000725305	Complete	1435461.4	Escherichia coli KLY	Escherichia coli	NA
GCF_000730345	Complete	1328859.4	Escherichia coli O157 H7 SS17	Escherichia coli	NA
GCF_000732045	Complete	NA	Salmonella enterica enterica Give CFSAN012622	Salmonella enterica	NA
GCF_000732965	Complete	155864.42	Escherichia coli O157 H7 EDL933	Escherichia coli	NA
GCF_000733255	Complete	1406314.3	Klebsiella pneumoniae pneumoniae PittNDM01	Klebsiella pneumoniae	NA
GCF_000739495	Complete	573.1352	Klebsiella pneumoniae blaNDM-1	Klebsiella pneumoniae	NA
GCF_000740965	Complete	29471.25	Pectobacterium atrosepticum 21A	Pectobacterium atrosepticum	NA
GCF_000742755	Complete	72407.38	Klebsiella pneumoniae pneumoniae ATCC43816 KPPR1	Klebsiella pneumoniae	NA
GCF_000742815	Complete	119912.10	Salmonella enterica enterica Choleraesuis C500	Salmonella enterica	NA
GCF_000743055	Complete	90371.688	Salmonella enterica enterica Typhimurium ATCC13311	Salmonella enterica	NA
GCF_000743255	Complete	1322345.19	Escherichia coli ATCC25922	Escherichia coli	NA
GCF_000743955	Complete	1282357.3	Shigella flexneri 2003036	Shigella flexneri	NA
GCF_000743995	Complete	1282358.3	Shigella flexneri Shi06HN006	Shigella flexneri	NA
GCF_000748245	Complete	NA	Salmonella enterica enterica Bareilly CFSAN000212	Salmonella enterica	NA
GCF_000748565	Complete	NA	Salmonella enterica enterica Bareilly CFSAN000228	Salmonella enterica	NA
GCF_000750215	Complete	149539.317	Salmonella enterica enterica Enteritidis OLF-SE7-100819	Salmonella enterica	NA
GCF_000750225	Complete	1333851.3	Enterobacter hormaechei hoffmannii ECNIH3	Enterobacter hormaechei	NA
GCF_000750255	Complete	149539.318	Salmonella enterica enterica Enteritidis OLF-SE8-1021710	Salmonella enterica	NA
GCF_000750275	Complete	1333849.3	Enterobacter hormaechei hoffmannii ECR091	Enterobacter hormaechei	NA
GCF_000750295	Complete	149539.319	Salmonella enterica enterica Enteritidis OLF-SE9-10012	Salmonella enterica	NA
GCF_000750315	Complete	633.44	Yersinia pseudotuberculosis ATCC6904	Yersinia pseudotuberculosis	NA
GCF_000750335	Complete	149539.320	Salmonella enterica enterica Enteritidis OLF-SE10-10052	Salmonella enterica	NA
GCF_000750375	Complete	149539.321	Salmonella enterica enterica Enteritidis OLF-SE11-10058	Salmonella enterica	NA
GCF_000750395	Complete	149539.322	Salmonella enterica enterica Enteritidis OLF-SE3-98983-4	Salmonella enterica	NA
GCF_000750415	Complete	149539.323	Salmonella enterica enterica Enteritidis OLF-SE2-98984-6	Salmonella enterica	NA
GCF_000750435	Complete	149539.324	Salmonella enterica enterica Enteritidis OLF-SE4-0317-8	Salmonella enterica	NA
GCF_000750455	Complete	149539.325	Salmonella enterica enterica Enteritidis OLF-SE5-1104-2	Salmonella enterica	NA
GCF_000750475	Complete	149539.326	Salmonella enterica enterica Enteritidis OLF-SE1-1019-1	Salmonella enterica	NA
GCF_000750495	Complete	149539.327	Salmonella enterica enterica Enteritidis OLF-SE6-00219-16	Salmonella enterica	NA
GCF_000750555	Complete	679895.18	Escherichia coli BW25113 K12	Escherichia coli	NA
GCF_000754345	Complete	588.6	Providencia stuartii ATCC33672	Providencia stuartii	NA
GCF_000754375	Complete	149539.328	Salmonella enterica enterica Enteritidis SEJ	Salmonella enterica	NA
GCF_000756465	Complete	1386967.3	Salmonella enterica arizonae 62 z36 RKS2983	Salmonella enterica	NA
GCF_000757785	Complete	61647.10	Pluralibacter gergoviae FB2	Pluralibacter gergoviae	NA
GCF_000757825	Complete	158822.6	Cedecea neteri SSMD04	Cedecea neteri	NA
GCF_000758305	Complete	158822.7	Cedecea neteri M006	Cedecea neteri	NA
GCF_000758325	Complete	158822.8	Cedecea neteri ND14a	Cedecea neteri	NA
GCF_000758345	Complete	158822.9	Dickeya fangzhongdai ND14b	Dickeya fangzhongdai	NA
GCF_000759475	Complete	1076550.3	Pantoea rwandensis ND04	Pantoea rwandensis	NA
GCF_000764615	Complete	573.1358	Klebsiella pneumoniae PMK1	Klebsiella pneumoniae	NA
GCF_000769535	Complete	78398.6	Pectobacterium odoriferum BC S7	Pectobacterium odoriferum	NA
GCF_000770155	Complete	550.150	Enterobacter cloacae GGT036	Enterobacter cloacae	NA
GCF_000775355	Complete	NA	Yersinia ruckeri SC09	Yersinia ruckeri	NA
GCF_000775375	Complete	72407.75	Klebsiella pneumoniae pneumoniae KPNIH33	Klebsiella pneumoniae	NA
GCF_000775395	Complete	72407.76	Klebsiella pneumoniae pneumoniae KPNIH32	Klebsiella pneumoniae	NA
GCF_000775955	Complete	573.1361	Klebsiella pneumoniae XH209	Klebsiella pneumoniae	NA
GCF_000783575	Complete	NA	Proteus mirabilis FDAARGOS81	Proteus mirabilis	NA
GCF_000783595	Complete	NA	Proteus mirabilis FDAARGOS80	Proteus mirabilis	NA
GCF_000783675	Complete	NA	Enterobacter cloacae FDAARGOS77	Enterobacter cloacae	NA
GCF_000783735	Complete	NA	Shigella flexneri FDAARGOS74	Shigella flexneri	NA
GCF_000783815	Complete	NA	Salmonella enterica FDAARGOS70	Salmonella enterica	NA
GCF_000783875	Complete	NA	Proteus mirabilis FDAARGOS67	Proteus mirabilis	NA
GCF_000783915	Complete	NA	Serratia marcescens FDAARGOS65	Serratia marcescens	NA
GCF_000783935	Complete	NA	Raoultella planticola FDAARGOS64	Raoultella planticola	NA
GCF_000783955	Complete	NA	Morganella morganii FDAARGOS63	Morganella morganii	NA
GCF_000783995	Complete	NA	Citrobacter freundii FDAARGOS61	Citrobacter freundii	NA
GCF_000784015	Complete	NA	Proteus mirabilis FDAARGOS60	Proteus mirabilis	NA
GCF_000784865	Complete	550.151	Enterobacter cloacae ECNIH4	Enterobacter cloacae	NA
GCF_000784905	Complete	550.152	Enterobacter cloacae ECNIH5	Enterobacter cloacae	NA
GCF_000784925	Complete	562.5740	Escherichia coli ECONIH1	Escherichia coli	NA
GCF_000784945	Complete	72407.77	Klebsiella pneumoniae pneumoniae KPNIH29	Klebsiella pneumoniae	NA
GCF_000784985	Complete	573.27732,72407.78	Klebsiella pneumoniae pneumoniae KPNIH30	Klebsiella pneumoniae	NA
GCF_000785005	Complete	72407.79	Klebsiella pneumoniae pneumoniae KPNIH31	Klebsiella pneumoniae	NA
GCF_000800215	Complete	1245474.3	Escherichia coli ER2796	Escherichia coli	NA
GCF_000800765	Complete	83333.84	Escherichia coli K12 ER3413	Escherichia coli	NA
GCF_000801165	Complete	562.5741	Escherichia coli RM9387	Escherichia coli	NA
GCF_000801185	Complete	NA	Escherichia coli 94-3024	Escherichia coli	NA
GCF_000803705	Complete	1330457.6	Escherichia coli O157 H7 SS52	Escherichia coli	NA
GCF_000807405	Complete	550.253	Enterobacter hormaechei xiangfangensis 34978	Enterobacter hormaechei	NA
GCF_000807415	Complete	61645.42	Enterobacter roggenkampii 35734	Enterobacter roggenkampii	NA
GCF_000807425	Complete	550.254	Enterobacter hormaechei steigerwaltii 34998	Enterobacter hormaechei	NA
GCF_000812205	Complete	NA	Klebsiella variicola DX120E	Klebsiella variicola	NA
GCF_000813165	Complete	1329907.3	Escherichia coli APEC IMT5155	Escherichia coli	NA
GCF_000813205	Complete	1392500.3	Klebsiella pneumoniae HK787	Klebsiella pneumoniae	NA
GCF_000814125	Complete	NA	Enterobacter hormaechei steigerwaltii 34977	Enterobacter hormaechei	NA
GCF_000814145	Complete	NA	Escherichia coli 6409	Escherichia coli	NA
GCF_000814205	Complete	550.154	Enterobacter hormaechei hormaechei 34983	Enterobacter hormaechei	NA
GCF_000814225	Complete	550.155	Enterobacter hormaechei xiangfangensis 34399	Enterobacter hormaechei	NA
GCF_000814305	Complete	573.1374	Klebsiella pneumoniae 34618	Klebsiella pneumoniae	NA
GCF_000814805	Complete	1392499.4	Klebsiella pneumoniae pneumoniae 1158	Klebsiella pneumoniae	NA
GCF_000816045	Complete	1427366.4	Dickeya zeae EC1	Dickeya zeae	NA
GCF_000818075	Complete	54388.5	Salmonella enterica enterica Paratyphi A CMCC50973	Salmonella enterica	NA
GCF_000818115	Complete	54388.6	Salmonella enterica enterica Paratyphi A CMCC50503	Salmonella enterica	NA
GCF_000819645	Complete	562.5744	Escherichia coli 789	Escherichia coli	NA
GCF_000821185	Complete	NA	Serratia symbiotica CWBI23	Serratia symbiotica	Type strain
GCF_000827105	Complete	930406.3	Escherichia coli O157 H16 Santai	Escherichia coli	NA
GCF_000828055	Complete	NA	Klebsiella variicola DSM15968	Klebsiella variicola	Type strain
GCF_000828515	Complete	476281.3	Candidatus Ishikawaella capsulata Mpkobe	Candidatus Ishikawaella capsulata	NA
GCF_000828775	Complete	1334564.4	Serratia marcescens SM39	Serratia marcescens	NA
GCF_000828815	Complete	1410383.3	Candidatus Tachikawaea gelatinosa UwTKB	Candidatus Tachikawaea gelatinosa	NA
GCF_000829985	Complete	745156.3	Escherichia coli 1303	Escherichia coli	NA
GCF_000830035	Complete	562.5745	Escherichia coli C41DE3	Escherichia coli	NA
GCF_000831565	Complete	758831.4	Escherichia coli ECC1470	Escherichia coli	NA
GCF_000831935	Complete	NA	Dickeya solani IFB0099	Dickeya solani	NA
GCF_000833145	Complete	511693.15,562.5746	Escherichia coli BL21 TaKaRa	Escherichia coli	NA
GCF_000833635	Complete	NA	Escherichia coli USML2	Escherichia coli	NA
GCF_000834195	Complete	630.16	Yersinia enterocolitica WA	Yersinia enterocolitica	NA
GCF_000834215	Complete	1454377.3	Yersinia frederiksenii Y225	Yersinia frederiksenii	NA
GCF_000834235	Complete	632.125	Yersinia pestis PBM19	Yersinia pestis	NA
GCF_000834255	Complete	29486.14	Yersinia ruckeri YRB	Yersinia ruckeri	NA
GCF_000834275	Complete	632.126	Yersinia pestis Harbin35	Yersinia pestis	NA
GCF_000834335	Complete	632.127	Yersinia pestis Shasta	Yersinia pestis	NA
GCF_000834355	Complete	633.36	Yersinia pseudotuberculosis MD67	Yersinia pseudotuberculosis	NA
GCF_000834375	Complete	502800.11	Yersinia pseudotuberculosis YPIII	Yersinia pseudotuberculosis	NA
GCF_000834395	Complete	1453495.3	Yersinia aldovae 670-83	Yersinia aldovae	NA
GCF_000834415	Complete	633.37	Yersinia pseudotuberculosis EP2/+	Yersinia pseudotuberculosis	NA
GCF_000834435	Complete	633.38	Yersinia pseudotuberculosis 1	Yersinia pseudotuberculosis	NA
GCF_000834455	Complete	29485.3	Yersinia rohdei YRA	Yersinia rohdei	NA
GCF_000834475	Complete	502801.10	Yersinia pseudotuberculosis PB1/+	Yersinia pseudotuberculosis	NA
GCF_000834495	Complete	632.128	Yersinia pestis El Dorado	Yersinia pestis	NA
GCF_000834515	Complete	631.3	Yersinia intermedia Y228	Yersinia intermedia	NA
GCF_000834735	Complete	630.17	Yersinia enterocolitica 2516-87	Yersinia enterocolitica	NA
GCF_000834775	Complete	632.129	Yersinia pestis Dodson	Yersinia pestis	NA
GCF_000834865	Complete	28152.8	Yersinia rochesterensis Y231	Yersinia rochesterensis	NA
GCF_000834885	Complete	632.130	Yersinia pestis Nicholisk 41	Yersinia pestis	NA
GCF_000834925	Complete	748678.3	Yersinia pestis Pestoides B	Yersinia pestis	NA
GCF_000834945	Complete	748672.3	Yersinia pseudotuberculosis PA3606	Yersinia pseudotuberculosis	NA
GCF_000834985	Complete	649716.3	Yersinia pestis Pestoides G	Yersinia pestis	NA
GCF_000931565	Complete	562.7071	Escherichia coli MNCRE44	Escherichia coli	NA
GCF_000940895	Complete	NA	Salmonella enterica enterica Anatum CDC06-0532	Salmonella enterica	NA
GCF_000940935	Complete	NA	Salmonella enterica enterica Newport USDA-ARS-USMARC1927	Salmonella enterica	NA
GCF_000940975	Complete	1454603.3	Salmonella enterica enterica Montevideo USDA-ARS-USMARC1903	Salmonella enterica	NA
GCF_000941015	Complete	NA	Salmonella enterica enterica Typhimurium USDA-ARS-USMARC1899	Salmonella enterica	NA
GCF_000941635	Complete	NA	Klebsiella variicola 8917	Klebsiella variicola	NA
GCF_000952955	Complete	562.7214	Escherichia coli K12 RV308	Escherichia coli	NA
GCF_000953355	Complete	1437823.3	Xenorhabdus nematophila AN6/1	Xenorhabdus nematophila	NA
GCF_000953495	Complete	595.18	Salmonella enterica enterica Infantis 1326/28	Salmonella enterica	NA
GCF_000953515	Complete	562.9018	Escherichia coli K12 HMS174	Escherichia coli	NA
GCF_000963535	Complete	NA	Salmonella enterica enterica Anatum USDA-ARS-USMARC1175	Salmonella enterica	NA
GCF_000964565	Complete	29486.45	Yersinia ruckeri Big Creek 74	Yersinia ruckeri	NA
GCF_000967155	Complete	562.7228	Escherichia coli HUSEC2011	Escherichia coli	NA
GCF_000968115	Complete	1262462.5	Yersinia enterocolitica O5 YE53/03	Yersinia enterocolitica	NA
GCF_000968155	Complete	573.1488	Klebsiella pneumoniae Kp52145	Klebsiella pneumoniae	NA
GCF_000968175	Complete	1354304.4	Xenorhabdus poinarii G6	Xenorhabdus poinarii	NA
GCF_000968195	Complete	351671.5	Xenorhabdus doucetiae FRM16	Xenorhabdus doucetiae	Type strain
GCF_000968515	Complete	941323.4	Escherichia coli VR50	Escherichia coli	NA
GCF_000971615	Complete	562.7235	Escherichia coli CI5	Escherichia coli	NA
GCF_000971765	Complete	1235990.4	Candidatus Pantoea carbekii	Candidatus Pantoea carbekii	NA
GCF_000973125	Complete	40576.4	Xenorhabdus bovienii CS03	Xenorhabdus bovienii	NA
GCF_000973645	Complete	1454642.3	Salmonella enterica enterica Typhimurium CDC2011K-0870	Salmonella enterica	NA
GCF_000973665	Complete	NA	Salmonella enterica enterica Montevideo CDC86-0391	Salmonella enterica	NA
GCF_000973685	Complete	NA	Salmonella enterica enterica Newport CDC2010K-2159	Salmonella enterica	NA
GCF_000974405	Complete	NA	Escherichia coli K12 ER3454	Escherichia coli	NA
GCF_000974465	Complete	NA	Escherichia coli K12 ER3440	Escherichia coli	NA
GCF_000974505	Complete	NA	Escherichia coli K12 ER3476	Escherichia coli	NA
GCF_000974535	Complete	NA	Escherichia coli K12 ER3445	Escherichia coli	NA
GCF_000974575	Complete	NA	Escherichia coli K12 ER3466	Escherichia coli	NA
GCF_000974825	Complete	NA	Escherichia coli K12 ER3446	Escherichia coli	NA
GCF_000974865	Complete	NA	Escherichia coli K12 ER3475	Escherichia coli	NA
GCF_000974885	Complete	NA	Escherichia coli K12 ER3435	Escherichia coli	NA
GCF_000975245	Complete	614.8	Serratia liquefaciens HUMV21	Serratia liquefaciens	NA
GCF_000978815	Complete	NA	Escherichia coli O157 H7 71 Anguil	Escherichia coli	NA
GCF_000978845	Complete	NA	Escherichia coli O157 H7 Rafaela II	Escherichia coli	NA
GCF_000981485	Complete	83333.111	Escherichia coli K12 AG100	Escherichia coli	NA
GCF_000981805	Complete	1261127.3	Citrobacter amalonaticus Y19	Citrobacter amalonaticus	NA
GCF_000982825	Complete	28141.40	Cronobacter sakazakii ATCC29544	Cronobacter sakazakii	Type strain
GCF_000986765	Complete	1048254.4	Escherichia coli O104 H4 C227-11	Escherichia coli	NA
GCF_000987875	Complete	562.7244	Escherichia coli SEC470	Escherichia coli	NA
GCF_000987925	Complete	630.34	Yersinia enterocolitica FORC002	Yersinia enterocolitica	NA
GCF_000988355	Complete	562.7245	Escherichia coli SQ37	Escherichia coli	NA
GCF_000988385	Complete	562.7246	Escherichia coli SQ88	Escherichia coli	NA
GCF_000988425	Complete	562.7247	Escherichia coli SQ110	Escherichia coli	NA
GCF_000988465	Complete	562.7249	Escherichia coli SQ2203	Escherichia coli	NA
GCF_000988525	Complete	NA	Salmonella enterica enterica Anatum USDA-ARS-USMARC1735	Salmonella enterica	NA
GCF_000993725	Complete	90371.903	Salmonella enterica enterica Typhimurium FORC015	Salmonella enterica	NA
GCF_001006005	Complete	47917.8	Serratia fonticola DSM4576	Serratia fonticola	Type strain
GCF_001006525	Complete	59201.158	Salmonella enterica enterica Typhimurium YU39	Salmonella enterica	NA
GCF_001007915	Complete	562.7257	Escherichia coli CFSAN029787	Escherichia coli	NA
GCF_001010285	Complete	230089.6	Photorhabdus thracensis DSM15199	Photorhabdus thracensis	Type strain
GCF_001011055	Complete	NA	Edwardsiella tarda FL95-01	Edwardsiella tarda	NA
GCF_001020945	Complete	NA	Escherichia coli K12 GM4792	Escherichia coli	NA
GCF_001021595	Complete	562.17274	Escherichia coli NMEC O18	Escherichia coli	NA
GCF_001021615	Complete	1401688.5	Escherichia coli APEC O18	Escherichia coli	NA
GCF_001021635	Complete	NA	Escherichia coli APEC O2-211	Escherichia coli	NA
GCF_001021855	Complete	1435046.4	Shigella flexneri G1663	Shigella flexneri	NA
GCF_001021995	Complete	548.115,548.618	Klebsiella aerogenes CAV1320	Klebsiella aerogenes	NA
GCF_001022015	Complete	550.488	Enterobacter hormaechei CAV1311	Enterobacter hormaechei	NA
GCF_001022035	Complete	573.1499	Klebsiella pneumoniae CAV1392	Klebsiella pneumoniae	NA
GCF_001022055	Complete	1849603.15,550.487	Enterobacter hormaechei CAV1668	Enterobacter hormaechei	NA
GCF_001022075	Complete	550.486	Enterobacter hormaechei CAV1411	Enterobacter hormaechei	NA
GCF_001022095	Complete	61645.72	Enterobacter asburiae CAV1043	Enterobacter asburiae	NA
GCF_001022115	Complete	571.108	Klebsiella oxytoca CAV1335	Klebsiella oxytoca	NA
GCF_001022135	Complete	61648.19,61648.5	Phytobacter ursingii CAV1151	Phytobacter ursingii	NA
GCF_001022155	Complete	546.123	Citrobacter freundii CAV1321	Citrobacter freundii	NA
GCF_001022175	Complete	573.1500	Klebsiella pneumoniae CAV1344	Klebsiella pneumoniae	NA
GCF_001022215	Complete	615.105	Serratia marcescens CAV1492	Serratia marcescens	NA
GCF_001022235	Complete	573.1497	Klebsiella pneumoniae CAV1596	Klebsiella pneumoniae	NA
GCF_001022255	Complete	550.388	Enterobacter hormaechei CAV1669	Enterobacter hormaechei	NA
GCF_001022275	Complete	546.91	Citrobacter freundii CAV1741	Citrobacter freundii	NA
GCF_001022295	Complete	571.63	Klebsiella oxytoca CAV1099	Klebsiella oxytoca	NA
GCF_001026985	Complete	82985.8	Pragia fontium 24613	Pragia fontium	NA
GCF_001027225	Complete	621.85	Shigella boydii ATCC9210	Shigella boydii	NA
GCF_001029125	Complete	1358422.3	Escherichia coli PCN061	Escherichia coli	NA
GCF_001029645	Complete	550.412	Enterobacter ludwigii UW5	Enterobacter ludwigii	NA
GCF_001039415	Complete	562.7299	Escherichia coli C43DE3	Escherichia coli	NA
GCF_001043215	Complete	562.7300	Escherichia coli NCM3722	Escherichia coli	NA
GCF_001047675	Complete	263819.4	Yersinia aleksiciae 159	Yersinia aleksiciae	Type strain
GCF_001051135	Complete	1311757.3	Escherichia coli ACN001	Escherichia coli	NA
GCF_001122625	Complete	NA	Salmonella enterica enterica Typhi MDUST255	Salmonella enterica	NA
GCF_001134605	Complete	NA	Salmonella enterica enterica Typhi MDUST305	Salmonella enterica	NA
GCF_001148305	Complete	NA	Salmonella enterica enterica Typhi ERL082356	Salmonella enterica	NA
GCF_001173525	Complete	NA	Salmonella enterica enterica Typhi MDUST348	Salmonella enterica	NA
GCF_001183645	Complete	562.7386	Escherichia coli DH1Ec095	Escherichia coli	NA
GCF_001183665	Complete	562.7387	Escherichia coli DH1Ec104	Escherichia coli	NA
GCF_001183685	Complete	562.7388	Escherichia coli DH1Ec169	Escherichia coli	NA
GCF_001185215	Complete	149539.339	Salmonella enterica enterica Enteritidis SEE1	Salmonella enterica	NA
GCF_001185245	Complete	149539.340	Salmonella enterica enterica Enteritidis SEE2	Salmonella enterica	NA
GCF_001187975	Complete	NA	Dickeya fangzhongdai B16	Dickeya fangzhongdai	NA
GCF_001188125	Complete	NA	Salmonella enterica enterica Heidelberg FDAARGOS54	Salmonella enterica	NA
GCF_001188695	Complete	1345703.9	Yersinia pestis 1412	Yersinia pestis	NA
GCF_001188715	Complete	1345705.8	Yersinia pestis 1522	Yersinia pestis	NA
GCF_001188755	Complete	1345708.6	Yersinia pestis 8787	Yersinia pestis	NA
GCF_001188775	Complete	1345707.6	Yersinia pestis 3770	Yersinia pestis	NA
GCF_001188795	Complete	1345706.3	Yersinia pestis 3067	Yersinia pestis	NA
GCF_001188815	Complete	1345702.11	Yersinia pestis 2944	Yersinia pestis	NA
GCF_001188935	Complete	1345704.8	Yersinia pestis 1413	Yersinia pestis	NA
GCF_001276585	Complete	NA	Escherichia coli RR1	Escherichia coli	NA
GCF_001277175	Complete	1074000.5	Cronobacter universalis NCTC9529	Cronobacter universalis	Type strain
GCF_001277195	Complete	1159613.6	Cronobacter muytjensii ATCC51329	Cronobacter muytjensii	Type strain
GCF_001277215	Complete	NA	Cronobacter malonaticus LMG23826	Cronobacter malonaticus	Type strain
GCF_001277235	Complete	1159554.7	Cronobacter dublinensis dublinensis LMG23823	Cronobacter dublinensis	Type strain
GCF_001277255	Complete	1073999.7	Cronobacter condimenti 1330 LMG26250	Cronobacter condimenti	Type strain
GCF_001277275	Complete	28141.62	Cronobacter sakazakii NCTC8155	Cronobacter sakazakii	NA
GCF_001278905	Complete	244366.36	Klebsiella quasipneumoniae HKUOPLA	Klebsiella quasipneumoniae	NA
GCF_001280225	Complete	1265350.3	Buchnera aphidicola Aphis glycines BAg	Buchnera aphidicola	NA
GCF_001280325	Complete	562.7585	Escherichia coli SF088	Escherichia coli	NA
GCF_001280345	Complete	562.7586	Escherichia coli SF468	Escherichia coli	NA
GCF_001280365	Complete	615.141	Serratia marcescens RSC14	Serratia marcescens	NA
GCF_001280385	Complete	562.7587	Escherichia coli SF166	Escherichia coli	NA
GCF_001280405	Complete	562.7588	Escherichia coli SF173	Escherichia coli	NA
GCF_001280925	Complete	72407.83	Klebsiella quasipneumoniae HKUOPLC	Klebsiella quasipneumoniae	NA
GCF_001281005	Complete	546.94	Citrobacter portucalensis P10159	Citrobacter portucalensis	NA
GCF_001281545	Complete	584.106	Proteus mirabilis CYPM1	Proteus mirabilis	NA
GCF_001281565	Complete	585.12	Proteus mirabilis CYPV1	Proteus mirabilis	NA
GCF_001293505	Complete	90371.883	Salmonella enterica enterica Typhimurium 33676	Salmonella enterica	NA
GCF_001294565	Complete	615.142	Serratia marcescens SmUNAM836	Serratia marcescens	NA
GCF_001302605	Complete	90370.929	Salmonella enterica enterica Typhi PM016/13	Salmonella enterica	NA
GCF_001305235	Complete	149539.369	Salmonella enterica enterica Enteritidis FORC007	Salmonella enterica	NA
GCF_001305635	Complete	630.129	Yersinia enterocolitica KNG22703	Yersinia enterocolitica	NA
GCF_001305815	Complete	600.8	Salmonella enterica enterica Thompson RM1984	Salmonella enterica	NA
GCF_001305835	Complete	600.9	Salmonella enterica enterica Thompson RM1986	Salmonella enterica	NA
GCF_001307175	Complete	573.1761	Klebsiella pneumoniae KP617	Klebsiella pneumoniae	NA
GCF_001307215	Complete	83334.178	Escherichia coli O157 H7 WS4202	Escherichia coli	NA
GCF_001316565	Complete	NA	Klebsiella pneumoniae pneumoniae ST101 960186733	Klebsiella pneumoniae	NA
GCF_001360555	Complete	NA	Salmonella enterica enterica Typhi 2010-007898	Salmonella enterica	NA
GCF_001401705	Complete	NA	Dickeya solani RNS0512A	Dickeya solani	NA
GCF_001409135	Complete	57743.4	Salmonella enterica enterica Weltevreden 2511STDY5462388	Salmonella enterica	NA
GCF_001409155	Complete	57743.5	Salmonella enterica enterica Weltevreden 2511STDY5712384	Salmonella enterica	NA
GCF_001409175	Complete	57743.6	Salmonella enterica enterica Weltevreden 2511STDY5712385	Salmonella enterica	NA
GCF_001409195	Complete	57743.7	Salmonella enterica enterica Weltevreden 2511STDY5462413	Salmonella enterica	NA
GCF_001417865	Complete	NA	Serratia marcescens B3R3	Serratia marcescens	NA
GCF_001420935	Complete	562.7956	Escherichia coli 2012C-4227	Escherichia coli	NA
GCF_001420955	Complete	562.7955	Escherichia coli 2009C-3133	Escherichia coli	NA
GCF_001441205	Complete	611.64	Salmonella enterica enterica Heidelberg SA02DT10168701	Salmonella enterica	NA
GCF_001441225	Complete	611.65	Salmonella enterica enterica Heidelberg 12-4374	Salmonella enterica	NA
GCF_001441245	Complete	611.66	Salmonella enterica enterica Heidelberg N13-01290	Salmonella enterica	NA
GCF_001442495	Complete	562.7943	Escherichia coli YD786	Escherichia coli	NA
GCF_001447095	Complete	58712.6	Salmonella enterica enterica Anatum GT38	Salmonella enterica	NA
GCF_001447115	Complete	58712.7	Salmonella enterica enterica Anatum GT01	Salmonella enterica	NA
GCF_001448485	Complete	NA	Salmonella enterica enterica Kentucky SA20030505	Salmonella enterica	NA
GCF_001448665	Complete	NA	Salmonella enterica enterica Gaminara SA20063285	Salmonella enterica	NA
GCF_001448705	Complete	NA	Salmonella enterica enterica Hvittingfoss SA20014981	Salmonella enterica	NA
GCF_001448785	Complete	NA	Salmonella enterica enterica Milwaukee SA19950795	Salmonella enterica	NA
GCF_001454965	Complete	90371.906	Salmonella enterica enterica Typhimurium FORC020	Salmonella enterica	NA
GCF_001455225	Complete	54291.14	Raoultella ornithinolytica Yangling I2	Raoultella ornithinolytica	NA
GCF_001455995	Complete	573.1921	Klebsiella pneumoniae MS6671	Klebsiella pneumoniae	NA
GCF_001456055	Complete	NA	Klebsiella pneumoniae KpN01	Klebsiella pneumoniae	NA
GCF_001456095	Complete	NA	Klebsiella pneumoniae KpN06	Klebsiella pneumoniae	NA
GCF_001456135	Complete	573.1924	Klebsiella pneumoniae CAV1193	Klebsiella pneumoniae	NA
GCF_001457675	Complete	28150.13	Salmonella enterica enterica Senftenberg NCTC10384	Salmonella enterica	NA
GCF_001461805	Complete	1715259.3	Pluralibacter lignolyticus G5	Pluralibacter lignolyticus	NA
GCF_001469815	Complete	562.8489	Escherichia coli uk P46212	Escherichia coli	NA
GCF_001482345	Complete	573.1987	Klebsiella pneumoniae J1	Klebsiella pneumoniae	NA
GCF_001484025	Complete	149539.392	Salmonella enterica enterica Enteritidis CMCC50041	Salmonella enterica	NA
GCF_001485455	Complete	562.8507	Escherichia coli ST648	Escherichia coli	NA
GCF_001506165	Complete	158822.12	Pantoea vagans ND02	Pantoea vagans	NA
GCF_001513615	Complete	562.8516	Escherichia coli CD306	Escherichia coli	NA
GCF_001513635	Complete	562.8517	Escherichia coli JJ2434	Escherichia coli	NA
GCF_001515725	Complete	562.8522	Escherichia coli ACN002	Escherichia coli	NA
GCF_001517405	Complete	1619313.3	Erwinia gerundensis EM595	Erwinia gerundensis	NA
GCF_001518835	Complete	83655.10	Leclercia adecarboxylata USDA-ARS-USMARC60222	Leclercia adecarboxylata	NA
GCF_001518855	Complete	624.635	Shigella sonnei FORC011	Shigella sonnei	NA
GCF_001521715	Complete	61645.86	Enterobacter asburiae ATCC35953	Enterobacter asburiae	Type strain
GCF_001521895	Complete	72407.108	Klebsiella pneumoniae pneumoniae NUHL24835	Klebsiella pneumoniae	NA
GCF_001529935	Complete	72407.109	Klebsiella pneumoniae pneumoniae RJF999	Klebsiella pneumoniae	NA
GCF_001530015	Complete	72407.110	Klebsiella pneumoniae pneumoniae RJF293	Klebsiella pneumoniae	NA
GCF_001534665	Complete	634113.3	Candidatus Arsenophonus lipoptenae CB	Candidatus Arsenophonus lipoptenae	NA
GCF_001535315	Complete	NA	Salmonella enterica enterica Tennessee CFSAN001387	Salmonella enterica	NA
GCF_001540845	Complete	90371.991	Salmonella enterica enterica Typhimurium SO4698-09	Salmonella enterica	NA
GCF_001543055	Complete	553.42	Pantoea ananatis R100	Pantoea ananatis	NA
GCF_001549955	Complete	208962.36	Escherichia albertii EC06-170	Escherichia albertii	NA
GCF_001558295	Complete	NA	Shigella sonnei FDAARGOS90	Shigella sonnei	NA
GCF_001558355	Complete	NA	Salmonella enterica FDAARGOS94	Salmonella enterica	NA
GCF_001558735	Complete	NA	Pantoea vagans FDAARGOS160	Pantoea vagans	NA
GCF_001558855	Complete	NA	Providencia stuartii FDAARGOS145	Providencia stuartii	NA
GCF_001558895	Complete	NA	Morganella morganii FDAARGOS172	Morganella morganii	NA
GCF_001558935	Complete	NA	Citrobacter amalonaticus FDAARGOS165	Citrobacter amalonaticus	NA
GCF_001558995	Complete	NA	Escherichia coli O157 H7 JEONG1266	Escherichia coli	NA
GCF_001559075	Complete	NA	Citrobacter amalonaticus FDAARGOS122	Citrobacter amalonaticus	NA
GCF_001559135	Complete	NA	Serratia liquefaciens FDAARGOS125	Serratia liquefaciens	NA
GCF_001559215	Complete	NA	Klebsiella aerogenes FDAARGOS152	Klebsiella aerogenes	NA
GCF_001559255	Complete	NA	Hafnia paralvei FDAARGOS158	Hafnia paralvei	NA
GCF_001559615	Complete	NA	Escherichia coli B C2566	Escherichia coli	NA
GCF_001559635	Complete	37762.6	Escherichia coli B C3029	Escherichia coli	NA
GCF_001559655	Complete	83333.117	Escherichia coli K12 DHB4	Escherichia coli	NA
GCF_001559675	Complete	83333.118	Escherichia coli K12 C3026	Escherichia coli	NA
GCF_001566615	Complete	562.9096	Escherichia coli SaT040	Escherichia coli	NA
GCF_001566635	Complete	562.9097	Escherichia coli G749	Escherichia coli	NA
GCF_001566675	Complete	562.9099	Escherichia coli ZH193	Escherichia coli	NA
GCF_001571545	Complete	NA	Klebsiella aerogenes G7	Klebsiella aerogenes	NA
GCF_001572725	Complete	61652.8	Serratia rubidaea 1122	Serratia rubidaea	NA
GCF_001576255	Complete	90371.1185	Salmonella enterica enterica Typhimurium YU15	Salmonella enterica	NA
GCF_001576275	Complete	90371.1186	Salmonella enterica enterica Typhimurium SO2	Salmonella enterica	NA
GCF_001577325	Complete	562.9316	Escherichia coli ZH063	Escherichia coli	NA
GCF_001577505	Complete	90371.1187	Salmonella enterica enterica Typhimurium SO3	Salmonella enterica	NA
GCF_001578125	Complete	374923.3	Shigella flexneri 1a 0228	Shigella flexneri	NA
GCF_001579965	Complete	1617964.3	Shigella flexneri 4c 1205	Shigella flexneri	NA
GCF_001580175	Complete	42897.19	Shigella flexneri 2a 981	Shigella flexneri	NA
GCF_001586165	Complete	82983.10	Obesumbacterium proteus DSM2777	Obesumbacterium proteus	Type strain
GCF_001593565	Complete	1355101.3	Escherichia coli JJ1887	Escherichia coli	NA
GCF_001593585	Complete	NA	Klebsiella aerogenes FDAARGOS139	Klebsiella aerogenes	NA
GCF_001596075	Complete	NA	Klebsiella quasipneumoniae ATCC700603	Klebsiella quasipneumoniae	NA
GCF_001610755	Complete	1441627.14	Escherichia coli Sanji	Escherichia coli	NA
GCF_001611055	Complete	72407.122	Klebsiella pneumoniae pneumoniae TGH8	Klebsiella pneumoniae	NA
GCF_001611095	Complete	72407.123	Klebsiella pneumoniae pneumoniae TGH10	Klebsiella pneumoniae	NA
GCF_001612475	Complete	562.9857	Escherichia coli 28RC1	Escherichia coli	NA
GCF_001612495	Complete	562.9858	Escherichia coli SRCC1675	Escherichia coli	NA
GCF_001612515	Complete	1173939.4	Salmonella enterica enterica Weltevreden 1655	Salmonella enterica	NA
GCF_001617565	Complete	562.10006	Escherichia coli Ecol 732	Escherichia coli	NA
GCF_001618325	Complete	562.10007	Escherichia coli Ecol 743	Escherichia coli	NA
GCF_001618345	Complete	NA	Escherichia coli Ecol 745	Escherichia coli	NA
GCF_001618365	Complete	562.10009	Escherichia coli Ecol 448	Escherichia coli	NA
GCF_001620115	Complete	1454586.3	Salmonella enterica enterica Anatum USDA-ARS-USMARC1736	Salmonella enterica	NA
GCF_001620135	Complete	NA	Salmonella enterica enterica Anatum USDA-ARS-USMARC1765	Salmonella enterica	NA
GCF_001620155	Complete	1454583.3	Salmonella enterica enterica Anatum USDA-ARS-USMARC1783	Salmonella enterica	NA
GCF_001620205	Complete	NA	Salmonella enterica enterica Anatum USDA-ARS-USMARC1727	Salmonella enterica	NA
GCF_001620225	Complete	1454587.3	Salmonella enterica enterica Anatum USDA-ARS-USMARC1676	Salmonella enterica	NA
GCF_001620335	Complete	NA	Photorhabdus laumondii laumondii DSPV002N	Photorhabdus laumondii	NA
GCF_001623545	Complete	NA	Salmonella enterica enterica Anatum USDA-ARS-USMARC1677	Salmonella enterica	NA
GCF_001623585	Complete	1454589.3	Salmonella enterica enterica Anatum USDA-ARS-USMARC1728	Salmonella enterica	NA
GCF_001623625	Complete	1454594.3	Salmonella enterica enterica Anatum USDA-ARS-USMARC1766	Salmonella enterica	NA
GCF_001623645	Complete	NA	Salmonella enterica enterica Typhimurium CDC2010K-1587	Salmonella enterica	NA
GCF_001623665	Complete	NA	Salmonella enterica enterica Anatum USDA-ARS-USMARC1781	Salmonella enterica	NA
GCF_001623685	Complete	1454643.3	Salmonella enterica enterica Typhimurium CDC2011K-1702	Salmonella enterica	NA
GCF_001623705	Complete	1454634.3	Salmonella enterica enterica Typhimurium USDA-ARS-USMARC1880	Salmonella enterica	NA
GCF_001623725	Complete	1454630.3	Salmonella enterica enterica Typhimurium USDA-ARS-USMARC1808	Salmonella enterica	NA
GCF_001623745	Complete	NA	Salmonella enterica enterica Typhimurium USDA-ARS-USMARC1810	Salmonella enterica	NA
GCF_001623765	Complete	NA	Salmonella enterica enterica Typhimurium USDA-ARS-USMARC1898	Salmonella enterica	NA
GCF_001623775	Complete	1454645.3	Salmonella enterica enterica Typhimurium CDC2009K-2059	Salmonella enterica	NA
GCF_001623805	Complete	1454644.3	Salmonella enterica enterica Typhimurium CDC2009K-1640	Salmonella enterica	NA
GCF_001623825	Complete	NA	Salmonella enterica enterica Typhimurium CDC H2662	Salmonella enterica	NA
GCF_001623845	Complete	1454636.3	Salmonella enterica enterica Typhimurium USDA-ARS-USMARC1896	Salmonella enterica	NA
GCF_001628755	Complete	59204.12	Salmonella enterica diarizonae 11-01855	Salmonella enterica	NA
GCF_001629755	Complete	59204.13	Salmonella enterica diarizonae 11-01853	Salmonella enterica	NA
GCF_001629775	Complete	59204.14	Salmonella enterica diarizonae 11-01854	Salmonella enterica	NA
GCF_001636255	Complete	569.38	Hafnia alvei HUMV5920	Hafnia alvei	NA
GCF_001640985	Complete	584.140	Proteus mirabilis AOUC001	Proteus mirabilis	NA
GCF_001642805	Complete	NA	Serratia surfactantfaciens YD25	Serratia surfactantfaciens	NA
GCF_001644705	Complete	1225786.10	Dickeya solani IPO2222	Dickeya solani	Type strain
GCF_001644725	Complete	562.10826	Escherichia coli 2011C-3911	Escherichia coli	NA
GCF_001644745	Complete	562.10827	Escherichia coli 2013C-4465	Escherichia coli	NA
GCF_001644765	Complete	573.4021	Klebsiella pneumoniae SKGH01	Klebsiella pneumoniae	NA
GCF_001645235	Complete	NA	Escherichia coli 2011C-4315	Escherichia coli	NA
GCF_001646625	Complete	573.4022	Klebsiella pneumoniae W14	Klebsiella pneumoniae	NA
GCF_001647045	Complete	149539.441	Salmonella enterica enterica Enteritidis OLF00D989 87-1	Salmonella enterica	NA
GCF_001647755	Complete	28901.1015	Salmonella enterica C629	Salmonella enterica	NA
GCF_001648115	Complete	118110.3	Buchnera aphidicola Schlechtendalia chinensis	Buchnera aphidicola	NA
GCF_001648215	Complete	573.4026	Klebsiella pneumoniae AATZP	Klebsiella pneumoniae	NA
GCF_001650275	Complete	1045010.15	Escherichia coli O157 180-PT54	Escherichia coli	NA
GCF_001650295	Complete	1045010.16	Escherichia coli O157 644-PT8	Escherichia coli	NA
GCF_001651925	Complete	NA	Escherichia coli O157 H7 FRIK2069	Escherichia coli	NA
GCF_001651945	Complete	NA	Escherichia coli O157 H7 FRIK2533	Escherichia coli	NA
GCF_001651965	Complete	NA	Escherichia coli O157 H7 FRIK2455	Escherichia coli	NA
GCF_001652385	Complete	NA	Salmonella enterica CFSAN033950	Salmonella enterica	NA
GCF_001652505	Complete	61646.79	Lelliottia amnigena ZB04	Lelliottia amnigena	NA
GCF_001658025	Complete	NA	Kosakonia oryzae Ola 51	Kosakonia oryzae	Type strain
GCF_001660565	Complete	562.10883	Escherichia coli S51	Escherichia coli	NA
GCF_001660585	Complete	562.10884	Escherichia coli NGF1	Escherichia coli	NA
GCF_001663075	Complete	562.10886	Escherichia coli ER1821R	Escherichia coli	NA
GCF_001663115	Complete	82996.17	Serratia plymuthica 3Rp8	Serratia plymuthica	NA
GCF_001663135	Complete	82996.18	Serratia plymuthica 3Re4-18	Serratia plymuthica	NA
GCF_001663195	Complete	573.4029	Klebsiella pneumoniae BR	Klebsiella pneumoniae	NA
GCF_001663295	Complete	573.4030	Klebsiella pneumoniae KPNIH39	Klebsiella pneumoniae	NA
GCF_001663435	Complete	573.4031	Klebsiella pneumoniae Kpn223	Klebsiella pneumoniae	NA
GCF_001663455	Complete	573.4032	Klebsiella pneumoniae Kpn555	Klebsiella pneumoniae	NA
GCF_001663475	Complete	562.10887	Escherichia coli Eco889	Escherichia coli	NA
GCF_001675125	Complete	573.4038	Klebsiella pneumoniae KPNIH36	Klebsiella pneumoniae	NA
GCF_001675145	Complete	562.10890	Escherichia coli ECONIH2	Escherichia coli	NA
GCF_001676825	Complete	573.4039	Klebsiella pneumoniae TH1	Klebsiella pneumoniae	NA
GCF_001677475	Complete	NA	Escherichia coli 06-00048	Escherichia coli	NA
GCF_001677495	Complete	562.11293	Escherichia coli 09-00049	Escherichia coli	NA
GCF_001677515	Complete	NA	Escherichia coli 08-00022	Escherichia coli	NA
GCF_001678925	Complete	562.11469	Escherichia coli H1827/12	Escherichia coli	NA
GCF_001678965	Complete	562.11315	Escherichia coli GB089	Escherichia coli	NA
GCF_001679985	Complete	562.11470	Escherichia coli 210205630	Escherichia coli	NA
GCF_001682305	Complete	NA	Escherichia coli EC590	Escherichia coli	NA
GCF_001683395	Complete	1158459.5	Kosakonia sacchari BO1	Kosakonia sacchari	NA
GCF_001683435	Complete	562.11318	Escherichia coli K15KW01	Escherichia coli	NA
GCF_001689935	Complete	611.119	Salmonella enterica enterica Heidelberg SH12-007	Salmonella enterica	NA
GCF_001690005	Complete	611.120	Salmonella enterica enterica Heidelberg SH12-003	Salmonella enterica	NA
GCF_001690055	Complete	611.105	Salmonella enterica enterica Heidelberg 11-004736-1-7	Salmonella enterica	NA
GCF_001690075	Complete	611.122	Salmonella enterica enterica Heidelberg CE-R2-11-0435	Salmonella enterica	NA
GCF_001690095	Complete	611.123	Salmonella enterica enterica Heidelberg SA01AB09084001	Salmonella enterica	NA
GCF_001690115	Complete	611.108	Salmonella enterica enterica Heidelberg SA02DT09004001	Salmonella enterica	NA
GCF_001692495	Complete	611.125	Salmonella enterica enterica Heidelberg A3EZ223	Salmonella enterica	NA
GCF_001692515	Complete	611.111	Salmonella enterica enterica Heidelberg AMR588-04-00435	Salmonella enterica	NA
GCF_001692535	Complete	611.112	Salmonella enterica enterica Heidelberg SH13-006	Salmonella enterica	NA
GCF_001692555	Complete	611.126	Salmonella enterica enterica Heidelberg A3ES40	Salmonella enterica	NA
GCF_001692575	Complete	611.114	Salmonella enterica enterica Heidelberg AMR588-04-00320	Salmonella enterica	NA
GCF_001692595	Complete	611.127	Salmonella enterica enterica Heidelberg AMR588-04-00318	Salmonella enterica	NA
GCF_001692615	Complete	611.116	Salmonella enterica enterica Heidelberg AMR588-04-00437	Salmonella enterica	NA
GCF_001692635	Complete	611.128	Salmonella enterica enterica Heidelberg SH13-004	Salmonella enterica	NA
GCF_001693315	Complete	562.11327	Escherichia coli UPEC26-1	Escherichia coli	NA
GCF_001693595	Complete	632.175	Yersinia pestis Cadman	Yersinia pestis	NA
GCF_001693635	Complete	562.11479	Escherichia coli O177 H21	Escherichia coli	NA
GCF_001695515	Complete	83334.194	Escherichia coli O157 H7 FRIK944	Escherichia coli	NA
GCF_001699105	Complete	NA	Klebsiella pneumoniae XH210	Klebsiella pneumoniae	NA
GCF_001700855	Complete	54291.165	Raoultella ornithinolytica A14	Raoultella ornithinolytica	NA
GCF_001700895	Complete	118101.4	Buchnera aphidicola Diuraphis noxia Host Biotype South African Mutant	Buchnera aphidicola	NA
GCF_001701425	Complete	NA	Klebsiella pneumoniae 1 GR13	Klebsiella pneumoniae	NA
GCF_001701835	Complete	NA	Klebsiella pneumoniae 16 GR13	Klebsiella pneumoniae	NA
GCF_001701845	Complete	NA	Klebsiella pneumoniae 20 GR12	Klebsiella pneumoniae	NA
GCF_001702045	Complete	NA	Klebsiella pneumoniae 2 GR12	Klebsiella pneumoniae	NA
GCF_001704235	Complete	573.5649	Klebsiella pneumoniae DHQP1002001	Klebsiella pneumoniae	NA
GCF_001705055	Complete	28901.1106	Salmonella enterica FORC019	Salmonella enterica	NA
GCF_001705365	Complete	90371.1922	Salmonella enterica enterica Typhimurium NC983	Salmonella enterica	NA
GCF_001705385	Complete	573.5783	Klebsiella pneumoniae blood sample 2	Klebsiella pneumoniae	NA
GCF_001708225	Complete	573.6972	Klebsiella pneumoniae ED23	Klebsiella pneumoniae	NA
GCF_001708245	Complete	573.5786	Klebsiella pneumoniae ED2	Klebsiella pneumoniae	NA
GCF_001708555	Complete	630.150	Yersinia enterocolitica YE7	Yersinia enterocolitica	NA
GCF_001708575	Complete	630.151	Yersinia enterocolitica YE165	Yersinia enterocolitica	NA
GCF_001708595	Complete	630.152	Yersinia enterocolitica YE6	Yersinia enterocolitica	NA
GCF_001708615	Complete	630.153	Yersinia enterocolitica YE5	Yersinia enterocolitica	NA
GCF_001708635	Complete	630.154	Yersinia enterocolitica YE1	Yersinia enterocolitica	NA
GCF_001708655	Complete	630.155	Yersinia enterocolitica YE3	Yersinia enterocolitica	NA
GCF_001709275	Complete	NA	Klebsiella pneumoniae 11	Klebsiella pneumoniae	NA
GCF_001709295	Complete	NA	Klebsiella pneumoniae 23	Klebsiella pneumoniae	NA
GCF_001709315	Complete	549.28	Pantoea agglomerans C410P1	Pantoea agglomerans	NA
GCF_001713515	Complete	NA	Salmonella enterica enterica Enteritidis CFSAN008104	Salmonella enterica	NA
GCF_001718055	Complete	546.169	Citrobacter freundii SL151	Citrobacter freundii	NA
GCF_001718115	Complete	NA	Klebsiella pneumoniae 1194	Klebsiella pneumoniae	NA
GCF_001721125	Complete	562.12823	Escherichia coli FORC028	Escherichia coli	NA
GCF_001721185	Complete	351679.5	Xenorhabdus hominickii ANU1	Xenorhabdus hominickii	NA
GCF_001721225	Complete	562.12825	Escherichia coli CFSAN004176	Escherichia coli	NA
GCF_001721525	Complete	562.12826	Escherichia coli MS6198	Escherichia coli	NA
GCF_001721725	Complete	573.6995	Klebsiella pneumoniae UCLAOXA232KP Pt0	Klebsiella pneumoniae	NA
GCF_001723505	Complete	562.12827	Escherichia coli K12 NEB5-alpha	Escherichia coli	NA
GCF_001729225	Complete	90371.1940	Salmonella enterica enterica Typhimurium ST931R	Salmonella enterica	NA
GCF_001729265	Complete	NA	Edwardsiella piscicida S11-285	Edwardsiella piscicida	NA
GCF_001729705	Complete	301102.37	Enterobacter hormaechei oharae DSM16687	Enterobacter hormaechei	Type strain
GCF_001729725	Complete	299766.39	Enterobacter hormaechei steigerwaltii DSM16691	Enterobacter hormaechei	Type strain
GCF_001729745	Complete	1812934.3	Enterobacter hormaechei hoffmannii DSM14563	Enterobacter hormaechei	Type strain
GCF_001729765	Complete	208224.12	Enterobacter kobei DSM13645	Enterobacter kobei	Type strain
GCF_001729785	Complete	1296536.16	Enterobacter hormaechei xiangfangensis LMG27195	Enterobacter hormaechei	NA
GCF_001729805	Complete	1812935.7	Enterobacter roggenkampii DSM16690	Enterobacter roggenkampii	Type strain
GCF_001735705	Complete	562.12830	Escherichia coli 210221272	Escherichia coli	NA
GCF_001741545	Complete	573.6996	Klebsiella pneumoniae UCLAOXA232KP	Klebsiella pneumoniae	NA
GCF_001742145	Complete	NA	Pectobacterium parmentieri RNS08-42-1A	Pectobacterium parmentieri	Type strain
GCF_001742185	Complete	1175631.8	Pectobacterium wasabiae CFBP3304	Pectobacterium wasabiae	Type strain
GCF_001746535	Complete	72407.396	Klebsiella pneumoniae pneumoniae TGH13	Klebsiella pneumoniae	NA
GCF_001750725	Complete	299767.18	Enterobacter ludwigii EN119	Enterobacter ludwigii	Type strain
GCF_001750845	Complete	562.12907	Escherichia coli FORC031	Escherichia coli	NA
GCF_001753445	Complete	83334.197	Escherichia coli O157 H7 1130	Escherichia coli	NA
GCF_001753465	Complete	83334.198	Escherichia coli O157 H7 2149	Escherichia coli	NA
GCF_001753485	Complete	83334.199	Escherichia coli O157 H7 8368	Escherichia coli	NA
GCF_001753505	Complete	83334.200	Escherichia coli O157 H7 2159	Escherichia coli	NA
GCF_001753525	Complete	83334.201	Escherichia coli O157 H7 9234	Escherichia coli	NA
GCF_001753545	Complete	83334.202	Escherichia coli O157 H7 3384	Escherichia coli	NA
GCF_001753565	Complete	83334.203	Escherichia coli O157 H7 4276	Escherichia coli	NA
GCF_001756025	Complete	NA	Salmonella enterica enterica Typhimurium CFSAN008081	Salmonella enterica	NA
GCF_001761405	Complete	93378.4	Edwardsiella hoshinae ATCC35051	Edwardsiella hoshinae	NA
GCF_001806265	Complete	562.12924	Escherichia coli NADC5570/86-24/6565	Escherichia coli	NA
GCF_001806285	Complete	562.12925	Escherichia coli NADC5570/86-24/6564	Escherichia coli	NA
GCF_001831555	Complete	NA	Salmonella enterica CFSAN044865	Salmonella enterica	NA
GCF_001831715	Complete	NA	Salmonella enterica CFSAN044875	Salmonella enterica	NA
GCF_001831915	Complete	NA	Salmonella enterica CFSAN044885	Salmonella enterica	NA
GCF_001831985	Complete	NA	Salmonella enterica CFSAN044888	Salmonella enterica	NA
GCF_001832255	Complete	NA	Salmonella enterica diarizonae 60 r enxz15 CFSAN044923	Salmonella enterica	NA
GCF_001833225	Complete	NA	Salmonella enterica enterica Saintpaul CFSAN044909	Salmonella enterica	NA
GCF_001833255	Complete	NA	Salmonella enterica enterica Rubislaw CFSAN044921	Salmonella enterica	NA
GCF_001833305	Complete	NA	Salmonella enterica CFSAN044925	Salmonella enterica	NA
GCF_001834735	Complete	NA	Salmonella enterica enterica Inverness CFSAN044911	Salmonella enterica	NA
GCF_001834965	Complete	NA	Salmonella enterica CFSAN044945	Salmonella enterica	NA
GCF_001855315	Complete	573.7015	Klebsiella pneumoniae KP5	Klebsiella pneumoniae	NA
GCF_001860505	Complete	562.12941	Escherichia coli Y5	Escherichia coli	NA
GCF_001865295	Complete	562.12944	Escherichia coli O157 H7 PA20	Escherichia coli	NA
GCF_001866535	Complete	NA	Raoultella ornithinolytica MG	Raoultella ornithinolytica	NA
GCF_001870165	Complete	573.7020	Klebsiella pneumoniae CAV1016	Klebsiella pneumoniae	NA
GCF_001870185	Complete	571.199	Klebsiella oxytoca CAV1015	Klebsiella oxytoca	NA
GCF_001874485	Complete	941280.3	Escherichia coli O25b H4	Escherichia coli	NA
GCF_001874505	Complete	158836.22	Enterobacter hormaechei CAV1176	Enterobacter hormaechei	NA
GCF_001874625	Complete	587.33	Providencia rettgeri RB151	Providencia rettgeri	NA
GCF_001885255	Complete	NA	Klebsiella pneumoniae Kp Goe 822579	Klebsiella pneumoniae	NA
GCF_001886535	Complete	562.13544	Escherichia coli MRSN352231	Escherichia coli	NA
GCF_001886555	Complete	562.13545	Escherichia coli MRSN346638	Escherichia coli	NA
GCF_001886575	Complete	562.13546	Escherichia coli MRSN346355	Escherichia coli	NA
GCF_001886755	Complete	562.13547	Escherichia coli MRSN346595	Escherichia coli	NA
GCF_001886895	Complete	562.13548	Escherichia coli FORC029	Escherichia coli	NA
GCF_001886935	Complete	562.13549	Escherichia coli FORC041	Escherichia coli	NA
GCF_001887015	Complete	90371.2025	Salmonella enterica enterica Typhimurium 22792	Salmonella enterica	NA
GCF_001887675	Complete	283686.8	Kosakonia radicincitans GXGL4A	Kosakonia radicincitans	NA
GCF_001887985	Complete	NA	Klebsiella pneumoniae WCHKP095649	Klebsiella pneumoniae	NA
GCF_001887995	Complete	NA	Klebsiella pneumoniae WCHKP095845	Klebsiella pneumoniae	NA
GCF_001888075	Complete	562.13550	Escherichia coli FMU073332	Escherichia coli	NA
GCF_001888205	Complete	588.26	Providencia stuartii BE2467	Providencia stuartii	NA
GCF_001890165	Complete	108619.34	Salmonella enterica enterica Newport CFSAN001660	Salmonella enterica	NA
GCF_001890185	Complete	108619.35	Salmonella enterica enterica Newport CFSAN003890	Salmonella enterica	NA
GCF_001890205	Complete	562.13551	Escherichia coli 155	Escherichia coli	NA
GCF_001890225	Complete	562.13552	Escherichia coli 272	Escherichia coli	NA
GCF_001890245	Complete	562.13553	Escherichia coli 472	Escherichia coli	NA
GCF_001890265	Complete	562.13554	Escherichia coli 350	Escherichia coli	NA
GCF_001890285	Complete	NA	Escherichia coli 9000	Escherichia coli	NA
GCF_001890305	Complete	562.13556	Escherichia coli 7784	Escherichia coli	NA
GCF_001890325	Complete	562.13557	Escherichia coli 319	Escherichia coli	NA
GCF_001890345	Complete	562.13558	Escherichia coli 10671	Escherichia coli	NA
GCF_001890365	Complete	562.13559	Escherichia coli MRSN346647	Escherichia coli	NA
GCF_001890445	Complete	108619.36	Salmonella enterica enterica Newport CFSAN003887	Salmonella enterica	NA
GCF_001900295	Complete	562.13736	Escherichia coli C1	Escherichia coli	NA
GCF_001900315	Complete	562.13737	Escherichia coli C4	Escherichia coli	NA
GCF_001900335	Complete	562.13738	Escherichia coli C10	Escherichia coli	NA
GCF_001900355	Complete	562.13739	Escherichia coli C11	Escherichia coli	NA
GCF_001900375	Complete	562.13740	Escherichia coli D7	Escherichia coli	NA
GCF_001900395	Complete	562.13741	Escherichia coli D8	Escherichia coli	NA
GCF_001900415	Complete	562.13742	Escherichia coli H5	Escherichia coli	NA
GCF_001900435	Complete	562.13743	Escherichia coli H6	Escherichia coli	NA
GCF_001900455	Complete	562.13744	Escherichia coli H7	Escherichia coli	NA
GCF_001900475	Complete	562.13745	Escherichia coli H10	Escherichia coli	NA
GCF_001900495	Complete	562.13746	Escherichia coli C2	Escherichia coli	NA
GCF_001900515	Complete	562.13747	Escherichia coli C3	Escherichia coli	NA
GCF_001900535	Complete	562.13748	Escherichia coli C5	Escherichia coli	NA
GCF_001900555	Complete	562.13749	Escherichia coli C8	Escherichia coli	NA
GCF_001900575	Complete	562.13750	Escherichia coli C9	Escherichia coli	NA
GCF_001900595	Complete	562.13751	Escherichia coli D1	Escherichia coli	NA
GCF_001900615	Complete	562.13752	Escherichia coli D2	Escherichia coli	NA
GCF_001900635	Complete	562.13753	Escherichia coli D3	Escherichia coli	NA
GCF_001900655	Complete	562.13754	Escherichia coli D4	Escherichia coli	NA
GCF_001900675	Complete	562.13755	Escherichia coli D5	Escherichia coli	NA
GCF_001900695	Complete	562.13756	Escherichia coli D6	Escherichia coli	NA
GCF_001900715	Complete	562.13757	Escherichia coli D9	Escherichia coli	NA
GCF_001900735	Complete	562.13758	Escherichia coli D10	Escherichia coli	NA
GCF_001900775	Complete	562.13759	Escherichia coli H1	Escherichia coli	NA
GCF_001900795	Complete	562.13760	Escherichia coli H2	Escherichia coli	NA
GCF_001900815	Complete	562.13761	Escherichia coli H3	Escherichia coli	NA
GCF_001900835	Complete	562.13762	Escherichia coli H8	Escherichia coli	NA
GCF_001900885	Complete	562.13763	Escherichia coli H14	Escherichia coli	NA
GCF_001900905	Complete	562.13764	Escherichia coli S3	Escherichia coli	NA
GCF_001900925	Complete	562.13765	Escherichia coli S21	Escherichia coli	NA
GCF_001900945	Complete	562.13766	Escherichia coli S40	Escherichia coli	NA
GCF_001900965	Complete	562.13767	Escherichia coli S42	Escherichia coli	NA
GCF_001900985	Complete	562.13768	Escherichia coli S43	Escherichia coli	NA
GCF_001901005	Complete	562.13769	Escherichia coli H15	Escherichia coli	NA
GCF_001901025	Complete	562.13770	Escherichia coli M1	Escherichia coli	NA
GCF_001901045	Complete	562.13771	Escherichia coli M3	Escherichia coli	NA
GCF_001901065	Complete	562.13772	Escherichia coli M6	Escherichia coli	NA
GCF_001901085	Complete	562.13773	Escherichia coli M8	Escherichia coli	NA
GCF_001901105	Complete	562.13774	Escherichia coli M9	Escherichia coli	NA
GCF_001901125	Complete	562.13775	Escherichia coli M10	Escherichia coli	NA
GCF_001901145	Complete	562.13776	Escherichia coli M11	Escherichia coli	NA
GCF_001901165	Complete	562.13777	Escherichia coli M15	Escherichia coli	NA
GCF_001901185	Complete	562.13778	Escherichia coli M18	Escherichia coli	NA
GCF_001901215	Complete	562.13779	Escherichia coli M19	Escherichia coli	NA
GCF_001901315	Complete	562.13780	Escherichia coli S1	Escherichia coli	NA
GCF_001901365	Complete	562.13781	Escherichia coli S30	Escherichia coli	NA
GCF_001901405	Complete	562.13782	Escherichia coli S50	Escherichia coli	NA
GCF_001901425	Complete	562.13783	Escherichia coli C7	Escherichia coli	NA
GCF_001901445	Complete	562.13784	Escherichia coli S56	Escherichia coli	NA
GCF_001901465	Complete	562.13785	Escherichia coli S10	Escherichia coli	NA
GCF_001902195	Complete	573.7238	Klebsiella pneumoniae MNCRE78	Klebsiella pneumoniae	NA
GCF_001902215	Complete	573.7239	Klebsiella pneumoniae MNCRE69	Klebsiella pneumoniae	NA
GCF_001902235	Complete	573.7240	Klebsiella pneumoniae MNCRE53	Klebsiella pneumoniae	NA
GCF_001902255	Complete	573.7241	Klebsiella pneumoniae CAV1453	Klebsiella pneumoniae	NA
GCF_001902335	Complete	573.7242	Klebsiella pneumoniae Kp Goe 154414	Klebsiella pneumoniae	NA
GCF_001902355	Complete	573.7243	Klebsiella pneumoniae Kp Goe 62629	Klebsiella pneumoniae	NA
GCF_001902415	Complete	573.7245	Klebsiella pneumoniae Kp Goe 822917	Klebsiella pneumoniae	NA
GCF_001902435	Complete	573.7246	Klebsiella pneumoniae Kp Goe 33208	Klebsiella pneumoniae	NA
GCF_001902475	Complete	573.7247	Klebsiella pneumoniae SWU01	Klebsiella pneumoniae	NA
GCF_001902515	Complete	573.7248	Klebsiella pneumoniae Kp Goe 71070	Klebsiella pneumoniae	NA
GCF_001902535	Complete	573.7249	Klebsiella pneumoniae CAV1417	Klebsiella pneumoniae	NA
GCF_001908515	Complete	573.7351	Klebsiella pneumoniae CAV1042	Klebsiella pneumoniae	NA
GCF_001908595	Complete	573.7352	Klebsiella pneumoniae Kp Goe 149473	Klebsiella pneumoniae	NA
GCF_001908625	Complete	573.7353	Klebsiella pneumoniae Kp Goe 827024	Klebsiella pneumoniae	NA
GCF_001908655	Complete	573.7354	Klebsiella pneumoniae Kp Goe 827026	Klebsiella pneumoniae	NA
GCF_001908675	Complete	573.7355	Klebsiella pneumoniae Kp Goe 152021	Klebsiella pneumoniae	NA
GCF_001908695	Complete	573.7356	Klebsiella pneumoniae KP Goe 828304	Klebsiella pneumoniae	NA
GCF_001908715	Complete	573.7357	Klebsiella pneumoniae CAV1217	Klebsiella pneumoniae	NA
GCF_001908875	Complete	573.7358	Klebsiella pneumoniae Kp Goe 149832	Klebsiella pneumoniae	NA
GCF_001908895	Complete	573.7359	Klebsiella pneumoniae Kp Goe 821588	Klebsiella pneumoniae	NA
GCF_001913175	Complete	573.7360	Klebsiella pneumoniae Kp Goe 121641	Klebsiella pneumoniae	NA
GCF_001922165	Complete	108619.37	Salmonella enterica enterica Newport 0007-33	Salmonella enterica	NA
GCF_001922185	Complete	90371.2026	Salmonella enterica enterica Typhimurium RM10961	Salmonella enterica	NA
GCF_001922365	Complete	550.1074	Enterobacter cloacae AR0002	Enterobacter cloacae	NA
GCF_001922465	Complete	573.7362	Klebsiella pneumoniae AR0049	Klebsiella pneumoniae	NA
GCF_001931555	Complete	595.70	Salmonella enterica enterica Infantis FSIS1502169	Salmonella enterica	NA
GCF_001931575	Complete	595.69	Salmonella enterica enterica Infantis FSIS1502916	Salmonella enterica	NA
GCF_001931595	Complete	595.68	Salmonella enterica enterica Infantis N55391	Salmonella enterica	NA
GCF_001931615	Complete	595.67	Salmonella enterica enterica Infantis CVM44454	Salmonella enterica	NA
GCF_001932515	Complete	562.14017	Escherichia coli tolC-	Escherichia coli	NA
GCF_001932635	Complete	180957.35	Pectobacterium brasiliense BC1	Pectobacterium brasiliense	NA
GCF_001936035	Complete	573.7386	Klebsiella pneumoniae ATCC35657	Klebsiella pneumoniae	NA
GCF_001936315	Complete	562.14016	Escherichia coli SLK172	Escherichia coli	NA
GCF_001939885	Complete	NA	Klebsiella pneumoniae GN2	Klebsiella pneumoniae	NA
GCF_001941405	Complete	340188.13	Salmonella enterica enterica Cerro 87	Salmonella enterica	NA
GCF_001952835	Complete	573.9629	Klebsiella pneumoniae 1756	Klebsiella pneumoniae	NA
GCF_001952875	Complete	573.9630	Klebsiella pneumoniae CN1	Klebsiella pneumoniae	NA
GCF_001952895	Complete	573.9631	Klebsiella pneumoniae NY9	Klebsiella pneumoniae	NA
GCF_001952915	Complete	573.9632	Klebsiella pneumoniae CR14	Klebsiella pneumoniae	NA
GCF_001952995	Complete	90105.136	Salmonella enterica enterica Saintpaul CFSAN004175	Salmonella enterica	NA
GCF_001953015	Complete	600.18	Salmonella enterica enterica Thompson ATCC BAA1738	Salmonella enterica	NA
GCF_001953035	Complete	687860.16	Salmonella enterica enterica Dublin ATCC39184	Salmonella enterica	NA
GCF_001953675	Complete	90105.85	Salmonella enterica enterica Saintpaul CFSAN004173	Salmonella enterica	NA
GCF_001953695	Complete	90105.86	Salmonella enterica enterica Saintpaul CFSAN004174	Salmonella enterica	NA
GCF_001956735	Complete	1242087.3	Salmonella enterica enterica Antsalova S01-0511	Salmonella enterica	NA
GCF_001956965	Complete	573.9645	Klebsiella pneumoniae 825795-1	Klebsiella pneumoniae	NA
GCF_001969305	Complete	244366.305	Klebsiella variicola LMG23571	Klebsiella variicola	NA
GCF_001970835	Complete	571.213	Klebsiella oxytoca CAV1752	Klebsiella oxytoca	NA
GCF_001971765	Complete	562.68394	Escherichia coli XH990	Escherichia coli	NA
GCF_001972545	Complete	NA	Salmonella enterica enterica Enteritidis CFSAN051890	Salmonella enterica	NA
GCF_001972625	Complete	NA	Salmonella enterica enterica Enteritidis CFSAN051882	Salmonella enterica	NA
GCF_001973275	Complete	NA	Salmonella enterica enterica Enteritidis CFSAN051873	Salmonella enterica	NA
GCF_001973785	Complete	NA	Salmonella enterica enterica Enteritidis CFSAN051827	Salmonella enterica	NA
GCF_001975225	Complete	208223.4	Kosakonia cowanii JCM10956 DSM18146 888-76	Kosakonia cowanii	NA
GCF_001975245	Complete	1242090.3	Salmonella enterica enterica Crossness 1422-74	Salmonella enterica	NA
GCF_001975265	Complete	1240694.4	Salmonella enterica enterica Blegdam S1824	Salmonella enterica	NA
GCF_001975285	Complete	1242088.3	Salmonella enterica enterica Apapa SA20060561	Salmonella enterica	NA
GCF_001975305	Complete	932733.3	Salmonella enterica enterica Bardo SA20113257	Salmonella enterica	NA
GCF_001975325	Complete	1240708.3	Salmonella enterica enterica Bergen ST350	Salmonella enterica	NA
GCF_001975345	Complete	1242089.3	Salmonella enterica enterica Borreze SA20041063	Salmonella enterica	NA
GCF_001975365	Complete	1242091.3	Salmonella enterica enterica Djakarta S1087	Salmonella enterica	NA
GCF_001975385	Complete	1242096.3	Salmonella enterica enterica Hillingdon N1529-D3	Salmonella enterica	NA
GCF_001975405	Complete	1242101.3	Salmonella enterica enterica Johannesburg ST203	Salmonella enterica	NA
GCF_001975425	Complete	1242105.3	Salmonella enterica enterica Koessen S1501	Salmonella enterica	NA
GCF_001975445	Complete	1242106.3	Salmonella enterica enterica Krefeld SA20030536	Salmonella enterica	NA
GCF_001975515	Complete	1242108.3	Salmonella enterica enterica Manchester ST278	Salmonella enterica	NA
GCF_001975555	Complete	1243579.4	Salmonella enterica enterica Moscow S1843	Salmonella enterica	NA
GCF_001975605	Complete	1129117.3	Salmonella enterica enterica Nitra S1687	Salmonella enterica	NA
GCF_001975625	Complete	1243595.3	Salmonella enterica enterica Wandsworth SA20092095	Salmonella enterica	NA
GCF_001975645	Complete	1243600.3	Salmonella enterica enterica Yovokome S1850	Salmonella enterica	NA
GCF_001984825	Complete	NA	Enterobacter chengduensis WCHECl-C4 WCHECh050004	Enterobacter chengduensis	Type strain
GCF_001989495	Complete	244366.46	Klebsiella variicola GJ1	Klebsiella variicola	NA
GCF_001989515	Complete	244366.47	Klebsiella variicola GJ2	Klebsiella variicola	NA
GCF_001989535	Complete	244366.48	Klebsiella variicola GJ3	Klebsiella variicola	NA
GCF_001989635	Complete	90371.2143	Salmonella enterica enterica Typhimurium 81741	Salmonella enterica	NA
GCF_001999185	Complete	562.15135	Escherichia coli MGY	Escherichia coli	NA
GCF_002007705	Complete	562.15191	Escherichia coli NCTC86	Escherichia coli	NA
GCF_002007805	Complete	550.1097	Enterobacter roggenkampii R11	Enterobacter roggenkampii	NA
GCF_002009315	Complete	562.15192	Escherichia coli MDR56	Escherichia coli	NA
GCF_002011945	Complete	562.15194	Escherichia coli Ecol 224	Escherichia coli	NA
GCF_002011965	Complete	562.15193	Escherichia coli Ecol 276	Escherichia coli	NA
GCF_002011985	Complete	562.15195	Escherichia coli Ecol 316	Escherichia coli	NA
GCF_002012005	Complete	562.15196	Escherichia coli Ecol 517	Escherichia coli	NA
GCF_002012025	Complete	562.15197	Escherichia coli Ecol 542	Escherichia coli	NA
GCF_002012045	Complete	562.15198	Escherichia coli Ecol 545	Escherichia coli	NA
GCF_002012065	Complete	562.15199	Escherichia coli Ecol 656	Escherichia coli	NA
GCF_002012085	Complete	562.15200	Escherichia coli Ecol AZ146	Escherichia coli	NA
GCF_002012105	Complete	562.15201	Escherichia coli Ecol AZ147	Escherichia coli	NA
GCF_002012125	Complete	562.15202	Escherichia coli Ecol AZ155	Escherichia coli	NA
GCF_002012145	Complete	562.15203	Escherichia coli Ecol AZ159	Escherichia coli	NA
GCF_002012165	Complete	562.15204	Escherichia coli Ecol AZ162	Escherichia coli	NA
GCF_002012205	Complete	562.15206	Escherichia coli Ecol 867	Escherichia coli	NA
GCF_002012225	Complete	562.15207	Escherichia coli Ecol 881	Escherichia coli	NA
GCF_002012245	Complete	562.15208	Escherichia coli Ecol AZ153	Escherichia coli	NA
GCF_002012265	Complete	562.15209	Escherichia coli Ecol AZ161	Escherichia coli	NA
GCF_002012305	Complete	562.15210	Escherichia coli Ecol 244	Escherichia coli	NA
GCF_002024865	Complete	569579.3	Escherichia coli NU14	Escherichia coli	NA
GCF_002025225	Complete	67827.5	Citrobacter werkmanii BF6	Citrobacter werkmanii	NA
GCF_002025685	Complete	550.1099	Enterobacter ludwigii AA4	Enterobacter ludwigii	NA
GCF_002055605	Complete	562.16323	Escherichia coli 13E0725	Escherichia coli	NA
GCF_002055635	Complete	562.16324	Escherichia coli AR0118	Escherichia coli	NA
GCF_002055685	Complete	584.200	Proteus mirabilis AR0059	Proteus mirabilis	NA
GCF_002055735	Complete	550.1113	Enterobacter cloacae AR0065	Enterobacter cloacae	NA
GCF_002055765	Complete	573.9721	Klebsiella pneumoniae AR0117	Klebsiella pneumoniae	NA
GCF_002055855	Complete	573.9722	Klebsiella pneumoniae AR0068	Klebsiella pneumoniae	NA
GCF_002056065	Complete	562.16325	Escherichia coli AR0061	Escherichia coli	NA
GCF_002056145	Complete	562.16326	Escherichia coli AR0069	Escherichia coli	NA
GCF_002056385	Complete	573.9723	Klebsiella pneumoniae AR0115	Klebsiella pneumoniae	NA
GCF_002056475	Complete	573.9724	Klebsiella pneumoniae AR0098	Klebsiella pneumoniae	NA
GCF_002056635	Complete	562.16327	Escherichia coli AR0104	Escherichia coli	NA
GCF_002057245	Complete	562.16328	Escherichia coli 13E0780	Escherichia coli	NA
GCF_002057355	Complete	562.16329	Escherichia coli 13E0767	Escherichia coli	NA
GCF_002058765	Complete	562.16330	Escherichia coli DSM103246	Escherichia coli	NA
GCF_002068115	Complete	180957.36	Pectobacterium brasiliense SX309	Pectobacterium brasiliense	NA
GCF_002071765	Complete	NA	Cronobacter sakazakii MOD1-H322	Cronobacter sakazakii	NA
GCF_002072655	Complete	571.217	Klebsiella oxytoca AR0147	Klebsiella oxytoca	NA
GCF_002076875	Complete	67780.9	Edwardsiella ictaluri RUSVM1	Edwardsiella ictaluri	NA
GCF_002077195	Complete	562.20498	Escherichia coli FAM21845	Escherichia coli	NA
GCF_002078275	Complete	562.16340	Escherichia coli BLK9	Escherichia coli	NA
GCF_002078295	Complete	562.16341	Escherichia coli BLK16	Escherichia coli	NA
GCF_002079225	Complete	498388.3	Escherichia coli C	Escherichia coli	NA
GCF_002082215	Complete	660596.12	Pantoea stewartii stewartii DC283	Pantoea stewartii	NA
GCF_002090355	Complete	562.16372	Escherichia coli BLRDE3	Escherichia coli	NA
GCF_002101395	Complete	1891675.3	Pantoea alhagi LTYR11Z	Pantoea alhagi	Type strain
GCF_002105735	Complete	562.16414	Escherichia coli CFSAN051542	Escherichia coli	NA
GCF_002113865	Complete	NA	Klebsiella pneumoniae K66-45	Klebsiella pneumoniae	NA
GCF_002116715	Complete	NA	Escherichia coli HB-Coli0	Escherichia coli	NA
GCF_002116885	Complete	573.9779	Klebsiella pneumoniae kp757	Klebsiella pneumoniae	NA
GCF_002118095	Complete	562.16427	Escherichia coli HST04	Escherichia coli	NA
GCF_002119485	Complete	28901.2721	Salmonella enterica FORC038	Salmonella enterica	NA
GCF_002128365	Complete	59201.445	Salmonella enterica enterica Enteritidis CFSAN033543	Salmonella enterica	NA
GCF_002128385	Complete	59201.446	Salmonella enterica enterica Enteritidis CFSAN033541	Salmonella enterica	NA
GCF_002142635	Complete	624.1184	Shigella sonnei 2015AM-1099	Shigella sonnei	NA
GCF_002142675	Complete	562.16465	Escherichia coli Z1002	Escherichia coli	NA
GCF_002142695	Complete	562.16466	Escherichia coli 5CRE51	Escherichia coli	NA
GCF_002142715	Complete	562.16467	Escherichia coli Z247	Escherichia coli	NA
GCF_002150905	Complete	624.1185	Shigella sonnei 75/02	Shigella sonnei	NA
GCF_002156725	Complete	573.12457	Klebsiella pneumoniae BK13043	Klebsiella pneumoniae	NA
GCF_002156745	Complete	573.12458,573.13420	Klebsiella pneumoniae KPN1482	Klebsiella pneumoniae	NA
GCF_002156765	Complete	573.12459,573.13419	Klebsiella variicola KPN1481	Klebsiella variicola	NA
GCF_002156785	Complete	573.12460,573.14214	Klebsiella pneumoniae KPN528	Klebsiella pneumoniae	NA
GCF_002156825	Complete	562.17357	Escherichia coli 95JB1	Escherichia coli	NA
GCF_002156845	Complete	562.17358	Escherichia coli 95NR1	Escherichia coli	NA
GCF_002157245	Complete	562.17359	Escherichia coli 81009	Escherichia coli	NA
GCF_002163585	Complete	53336.7	Tatumella citrea DSM13699	Tatumella citrea	Type strain
GCF_002163605	Complete	53336.8	Tatumella citrea ATCC39140	Tatumella citrea	NA
GCF_002163655	Complete	562.17366	Escherichia coli KSC9	Escherichia coli	NA
GCF_002163695	Complete	562.17367	Escherichia coli KSC64	Escherichia coli	NA
GCF_002163895	Complete	72407.626	Klebsiella pneumoniae pneumoniae RJA166	Klebsiella pneumoniae	NA
GCF_002163935	Complete	562.17368	Escherichia coli KSC1031	Escherichia coli	NA
GCF_002163995	Complete	59201.502	Salmonella enterica enterica 16A242	Salmonella enterica	NA
GCF_002164595	Complete	NA	Escherichia coli WCHEC000837	Escherichia coli	NA
GCF_002164635	Complete	NA	Escherichia coli WCHEC96200	Escherichia coli	NA
GCF_002164645	Complete	NA	Escherichia coli WCHEC4533	Escherichia coli	NA
GCF_002164695	Complete	NA	Klebsiella pneumoniae WCHKP020097	Klebsiella pneumoniae	NA
GCF_002164805	Complete	NA	Klebsiella variicola WCHKP19	Klebsiella variicola	NA
GCF_002164835	Complete	NA	Klebsiella pneumoniae WCHKP2	Klebsiella pneumoniae	NA
GCF_002164855	Complete	NA	Klebsiella pneumoniae SCKP020003	Klebsiella pneumoniae	NA
GCF_002164865	Complete	NA	Escherichia coli WCHEC020032	Escherichia coli	NA
GCF_002164975	Complete	NA	Escherichia coli SCEC020026	Escherichia coli	NA
GCF_002165095	Complete	NA	Escherichia coli SCEC020022	Escherichia coli	NA
GCF_002165115	Complete	NA	Escherichia coli SCEC020001	Escherichia coli	NA
GCF_002174695	Complete	NA	Shigella flexneri FC906	Shigella flexneri	NA
GCF_002180055	Complete	562.19821	Escherichia coli AR0149	Escherichia coli	NA
GCF_002180075	Complete	573.15044	Klebsiella pneumoniae AR0047	Klebsiella pneumoniae	NA
GCF_002180115	Complete	584.201	Proteus mirabilis AR0159	Proteus mirabilis	NA
GCF_002180135	Complete	562.20499,562.22426	Escherichia coli AR0162	Escherichia coli	NA
GCF_002180155	Complete	573.15217,573.15420	Klebsiella pneumoniae AR0112	Klebsiella pneumoniae	NA
GCF_002180175	Complete	573.15043	Klebsiella pneumoniae AR0146	Klebsiella pneumoniae	NA
GCF_002180195	Complete	562.19632	Escherichia coli AR0058	Escherichia coli	NA
GCF_002180215	Complete	562.19631	Escherichia coli AR0151	Escherichia coli	NA
GCF_002180235	Complete	584.202	Proteus mirabilis AR0155	Proteus mirabilis	NA
GCF_002180255	Complete	573.15042	Klebsiella pneumoniae AR0158	Klebsiella pneumoniae	NA
GCF_002180275	Complete	562.19823	Escherichia coli AR0128	Escherichia coli	NA
GCF_002180295	Complete	573.15107	Klebsiella pneumoniae AR0129	Klebsiella pneumoniae	NA
GCF_002180315	Complete	573.15108	Klebsiella pneumoniae AR0143	Klebsiella pneumoniae	NA
GCF_002187935	Complete	NA	Klebsiella quasipneumoniae similipneumoniae G747	Klebsiella quasipneumoniae	NA
GCF_002192275	Complete	562.17620	Escherichia coli AR0114	Escherichia coli	NA
GCF_002192295	Complete	562.17621	Escherichia coli AR0150	Escherichia coli	NA
GCF_002192315	Complete	573.12771	Klebsiella pneumoniae AR0126	Klebsiella pneumoniae	NA
GCF_002192335	Complete	573.12772	Klebsiella pneumoniae AR0113	Klebsiella pneumoniae	NA
GCF_002192355	Complete	550.1141	Enterobacter cloacae AR0163	Enterobacter cloacae	NA
GCF_002192375	Complete	573.12773	Klebsiella pneumoniae AR0138	Klebsiella pneumoniae	NA
GCF_002192395	Complete	550.1142	Enterobacter cloacae AR0053	Enterobacter cloacae	NA
GCF_002192595	Complete	29486.110	Yersinia ruckeri QMA0440	Yersinia ruckeri	NA
GCF_002193095	Complete	562.17622	Escherichia coli H105	Escherichia coli	NA
GCF_002196475	Complete	562.17710	Escherichia coli EC974	Escherichia coli	NA
GCF_002196495	Complete	562.17711	Escherichia coli EC1515	Escherichia coli	NA
GCF_002196535	Complete	70803.13	Salmonella enterica enterica Minnesota CFSAN017963	Salmonella enterica	NA
GCF_002197225	Complete	573.12777	Klebsiella pneumoniae AR0120	Klebsiella pneumoniae	NA
GCF_002197345	Complete	550.1143	Enterobacter cloacae A1137	Enterobacter cloacae	NA
GCF_002197405	Complete	584.204	Proteus mirabilis AR0156	Proteus mirabilis	NA
GCF_002197505	Complete	573.12778	Klebsiella pneumoniae AR0125	Klebsiella pneumoniae	NA
GCF_002201815	Complete	550.1144	Enterobacter cloacae AR0050	Enterobacter cloacae	NA
GCF_002201835	Complete	562.17721	Escherichia coli AR0137	Escherichia coli	NA
GCF_002201855	Complete	59201.506	Salmonella enterica enterica ST1120	Salmonella enterica	NA
GCF_002202175	Complete	562.17722	Escherichia coli AR0055	Escherichia coli	NA
GCF_002202195	Complete	573.12779	Klebsiella pneumoniae AR0139	Klebsiella pneumoniae	NA
GCF_002202215	Complete	573.12780	Klebsiella pneumoniae AR0145	Klebsiella pneumoniae	NA
GCF_002202235	Complete	573.12781	Klebsiella pneumoniae AR0152	Klebsiella pneumoniae	NA
GCF_002202255	Complete	573.12782	Klebsiella pneumoniae AR0148	Klebsiella pneumoniae	NA
GCF_002202275	Complete	573.12783	Klebsiella pneumoniae AR0107	Klebsiella pneumoniae	NA
GCF_002204775	Complete	550.1145	Enterobacter cloacae AR0136	Enterobacter cloacae	NA
GCF_002208095	Complete	1915310.3	Enterobacter cloacae ECNIH7	Enterobacter cloacae	NA
GCF_002208195	Complete	1242098.3	Salmonella enterica enterica India SA20085604	Salmonella enterica	NA
GCF_002208255	Complete	1243584.3	Salmonella enterica enterica Onderstepoort SA20060086	Salmonella enterica	NA
GCF_002208315	Complete	1243591.3	Salmonella enterica enterica Quebec S1267	Salmonella enterica	NA
GCF_002208845	Complete	NA	Citrobacter braakii FDAARGOS290	Citrobacter braakii	NA
GCF_002208865	Complete	NA	Escherichia coli O157 FDAARGOS293	Escherichia coli	NA
GCF_002208965	Complete	NA	Salmonella enterica enterica Typhimurium 5-FDAARGOS312	Salmonella enterica	NA
GCF_002208985	Complete	NA	Citrobacter koseri FDAARGOS287	Citrobacter koseri	NA
GCF_002209105	Complete	NA	Escherichia coli O104 H4 FDAARGOS348	Escherichia coli	NA
GCF_002209205	Complete	NA	Salmonella enterica enterica Hadar FDAARGOS313	Salmonella enterica	NA
GCF_002209225	Complete	NA	Salmonella enterica enterica Typhimurium FDAARGOS321	Salmonella enterica	NA
GCF_002209405	Complete	573.12792	Klebsiella pneumoniae 19051	Klebsiella pneumoniae	NA
GCF_002211565	Complete	1243586.3	Salmonella enterica enterica Ouakam SA20034636	Salmonella enterica	NA
GCF_002211585	Complete	1242107.3	Salmonella enterica enterica Macclesfield S1643	Salmonella enterica	NA
GCF_002211685	Complete	550.1146	Enterobacter roggenkampii 704SK10	Enterobacter roggenkampii	NA
GCF_002211725	Complete	562.17727	Escherichia coli ABWA45	Escherichia coli	NA
GCF_002211825	Complete	1243616.3	Salmonella enterica diarizonae 65 c z SA20044251	Salmonella enterica	NA
GCF_002211845	Complete	58101.3	Salmonella enterica enterica Waycross SA20041608	Salmonella enterica	NA
GCF_002211865	Complete	1243602.3	Salmonella enterica salamae 55 k z39 1315K	Salmonella enterica	NA
GCF_002211905	Complete	573.12796	Klebsiella pneumoniae DHQP1605752 NV	Klebsiella pneumoniae	NA
GCF_002211925	Complete	1243617.3	Salmonella bongori 66 z41 SA19983605	Salmonella bongori	NA
GCF_002211965	Complete	1243612.3	Salmonella enterica diarizonae 50 k z MZ0080	Salmonella enterica	NA
GCF_002214205	Complete	562.17734	Escherichia coli M160133	Escherichia coli	NA
GCF_002214745	Complete	NA	Escherichia coli FORC043	Escherichia coli	NA
GCF_002214825	Complete	54291.34	Raoultella ornithinolytica Ro24724	Raoultella ornithinolytica	NA
GCF_002215095	Complete	562.17736	Escherichia coli PSUO2	Escherichia coli	NA
GCF_002215385	Complete	546.273	Citrobacter freundii 18-1	Citrobacter freundii	NA
GCF_002216835	Complete	1134687.22	Klebsiella michiganensis K516	Klebsiella michiganensis	NA
GCF_002220215	Complete	562.19575	Escherichia coli E62	Escherichia coli	NA
GCF_002220265	Complete	562.19574	Escherichia coli FORC044	Escherichia coli	NA
GCF_002220345	Complete	149539.858	Salmonella enterica enterica Enteritidis FORC052	Salmonella enterica	NA
GCF_002220515	Complete	615.526	Serratia marcescens UMH2	Serratia marcescens	NA
GCF_002220535	Complete	615.525	Serratia marcescens UMH8	Serratia marcescens	NA
GCF_002220555	Complete	615.524	Serratia marcescens UMH9	Serratia marcescens	NA
GCF_002220575	Complete	615.523	Serratia marcescens UMH11	Serratia marcescens	NA
GCF_002220595	Complete	615.522	Serratia marcescens UMH12	Serratia marcescens	NA
GCF_002220615	Complete	615.521	Serratia marcescens UMH1	Serratia marcescens	NA
GCF_002220635	Complete	615.520	Serratia marcescens UMH5	Serratia marcescens	NA
GCF_002220655	Complete	615.519	Serratia marcescens UMH3	Serratia marcescens	NA
GCF_002220675	Complete	615.518	Serratia marcescens UMH6	Serratia marcescens	NA
GCF_002220695	Complete	615.517	Serratia marcescens UMH10	Serratia marcescens	NA
GCF_002220715	Complete	615.516	Serratia marcescens UMH7	Serratia marcescens	NA
GCF_002224405	Complete	286783.14	Salmonella enterica enterica Indiana D90	Salmonella enterica	NA
GCF_002224585	Complete	NA	Pantoea ananatis YJ76	Pantoea ananatis	NA
GCF_002224605	Complete	624.1273	Shigella sonnei 2015C-3794	Shigella sonnei	NA
GCF_002224625	Complete	624.1272	Shigella sonnei 2015C-3566	Shigella sonnei	NA
GCF_002234475	Complete	1710356.3	Salmonella enterica salamae 57 z29 z42 ST114	Salmonella enterica	NA
GCF_002234515	Complete	28901.2696	Salmonella enterica enterica Mbandaka SA20026234	Salmonella enterica	NA
GCF_002234735	Complete	NA	Salmonella enterica enterica Saintpaul SA20031783	Salmonella enterica	NA
GCF_002234755	Complete	NA	Salmonella enterica enterica Derby SA20035215	Salmonella enterica	NA
GCF_002234775	Complete	28901.2699	Salmonella enterica enterica Braenderup SA20026289	Salmonella enterica	NA
GCF_002234795	Complete	28901.2700	Salmonella enterica enterica Manhattan SA20084699	Salmonella enterica	NA
GCF_002237305	Complete	562.19635,562.19643	Escherichia coli PAR	Escherichia coli	NA
GCF_002237325	Complete	562.19636,562.19642	Escherichia coli WAT	Escherichia coli	NA
GCF_002237465	Complete	550.1235,550.1236	Enterobacter hormaechei MS7884A	Enterobacter hormaechei	NA
GCF_002238275	Complete	59201.547,59201.548	Salmonella enterica enterica 08-00436	Salmonella enterica	NA
GCF_002239895	Complete	NA	Klebsiella quasipneumoniae G4584	Klebsiella quasipneumoniae	NA
GCF_002240075	Complete	1617964.7	Shigella flexneri 4c 1602	Shigella flexneri	NA
GCF_002240095	Complete	1617964.8	Shigella flexneri 4c 0702	Shigella flexneri	NA
GCF_002240115	Complete	374923.6	Shigella flexneri 1a 0439	Shigella flexneri	NA
GCF_002240135	Complete	374923.7	Shigella flexneri 1a 0670	Shigella flexneri	NA
GCF_002240295	Complete	1463165.21	Klebsiella quasipneumoniae HKUOPA4	Klebsiella quasipneumoniae	NA
GCF_002240315	Complete	1463165.22	Klebsiella quasipneumoniae HKUOPJ4	Klebsiella quasipneumoniae	NA
GCF_002240335	Complete	1463165.23	Klebsiella quasipneumoniae HKUOPL4	Klebsiella quasipneumoniae	NA
GCF_002243445	Complete	573.14839	Klebsiella pneumoniae BIC1	Klebsiella pneumoniae	NA
GCF_002246595	Complete	NA	Escherichia coli ECCTRSRTH03	Escherichia coli	NA
GCF_002248115	Complete	NA	Klebsiella pneumoniae pneumoniae KPCTRSRTH07	Klebsiella pneumoniae	NA
GCF_002249955	Complete	562.19087	Escherichia coli CDC03-98	Escherichia coli	NA
GCF_002249975	Complete	NA	Klebsiella pneumoniae pneumoniae AUSMDU00008079	Klebsiella pneumoniae	NA
GCF_002251875	Complete	NA	Klebsiella pneumoniae pneumoniae KPCTRSRTH01	Klebsiella pneumoniae	NA
GCF_002257765	Complete	NA	Klebsiella pneumoniae WCHKP2080	Klebsiella pneumoniae	NA
GCF_002257935	Complete	NA	Klebsiella pneumoniae WCHKP13F2	Klebsiella pneumoniae	NA
GCF_002258005	Complete	NA	Klebsiella pneumoniae WCHKP085104	Klebsiella pneumoniae	NA
GCF_002258055	Complete	NA	Klebsiella pneumoniae WCHKP7E2	Klebsiella pneumoniae	NA
GCF_002258105	Complete	NA	Klebsiella pneumoniae WCHKP095005	Klebsiella pneumoniae	NA
GCF_002258145	Complete	NA	Klebsiella pneumoniae WCHKP8F4	Klebsiella pneumoniae	NA
GCF_002258175	Complete	NA	Klebsiella pneumoniae WCHKP085031	Klebsiella pneumoniae	NA
GCF_002265865	Complete	NA	Salmonella enterica enterica Corvallis CFSAN059903	Salmonella enterica	NA
GCF_002266085	Complete	NA	Salmonella enterica enterica Dublin CFSAN059898	Salmonella enterica	NA
GCF_002266205	Complete	NA	Salmonella enterica enterica Eastbourne CFSAN059883	Salmonella enterica	NA
GCF_002266325	Complete	NA	Salmonella enterica enterica Stanleyville CFSAN059881	Salmonella enterica	NA
GCF_002269255	Complete	2026240.3	Klebsiella quasivariicola KPN1705	Klebsiella quasivariicola	Type strain
GCF_002269295	Complete	573.14988	Klebsiella pneumoniae 911021	Klebsiella pneumoniae	NA
GCF_002269325	Complete	NA	Escherichia coli O6 H16 2011EL-1370-2	Escherichia coli	NA
GCF_002278055	Complete	573.15001	Klebsiella pneumoniae 721005	Klebsiella pneumoniae	NA
GCF_002278115	Complete	562.19131	Escherichia coli CFSAN061770	Escherichia coli	NA
GCF_002285455	Complete	208962.51	Escherichia albertii NIAH Bird 3	Escherichia albertii	NA
GCF_002285475	Complete	208962.50	Escherichia albertii CB9786	Escherichia albertii	NA
GCF_002285755	Complete	562.19158	Escherichia coli PA45B	Escherichia coli	NA
GCF_002285855	Complete	672795.9	Candidatus Hamiltonella defensa Bemisia tabaci MEAM1	Candidatus Hamiltonella defensa	NA
GCF_002288545	Complete	554.20	Pectobacterium polaris NIBIO1392	Pectobacterium polaris	NA
GCF_002290205	Complete	90105.102	Salmonella enterica enterica Saintpaul SGB23	Salmonella enterica	NA
GCF_002290285	Complete	1134687.24	Klebsiella michiganensis K518	Klebsiella michiganensis	NA
GCF_002291425	Complete	929813.7	Gibbsiella quercinecans FRB97	Gibbsiella quercinecans	Type strain
GCF_002291445	Complete	1109412.17	Brenneria goodwinii FRB141	Brenneria goodwinii	Type strain
GCF_002300675	Complete	NA	Klebsiella pneumoniae VBA2172	Klebsiella pneumoniae	NA
GCF_002302315	Complete	562.19192	Escherichia coli ETEC2265	Escherichia coli	NA
GCF_002302335	Complete	562.19193	Escherichia coli ETEC2264	Escherichia coli	NA
GCF_002303275	Complete	550.1232,550.2460	Enterobacter cloacae M12X01451	Enterobacter cloacae	NA
GCF_002307355	Complete	554.21	Pectobacterium polaris NIBIO1006	Pectobacterium polaris	Type strain
GCF_002310555	Complete	562.19202	Escherichia coli 1943	Escherichia coli	NA
GCF_002310575	Complete	562.19203	Escherichia coli 317	Escherichia coli	NA
GCF_002310595	Complete	562.19204	Escherichia coli 144	Escherichia coli	NA
GCF_002310615	Complete	562.19205	Escherichia coli 1190	Escherichia coli	NA
GCF_002310635	Complete	562.19206	Escherichia coli 1105	Escherichia coli	NA
GCF_002310655	Complete	562.19207	Escherichia coli 746	Escherichia coli	NA
GCF_002310675	Complete	562.19208	Escherichia coli 127	Escherichia coli	NA
GCF_002310695	Complete	562.19209	Escherichia coli 1428	Escherichia coli	NA
GCF_002310715	Complete	562.19210	Escherichia coli 1223	Escherichia coli	NA
GCF_002310735	Complete	562.19211	Escherichia coli 1283	Escherichia coli	NA
GCF_002310875	Complete	584.217	Proteus mirabilis T21	Proteus mirabilis	NA
GCF_002310895	Complete	584.218	Proteus mirabilis T18	Proteus mirabilis	NA
GCF_002313085	Complete	28901.2706	Salmonella enterica FORC051	Salmonella enterica	NA
GCF_002313105	Complete	28901.2707	Salmonella enterica FORC056	Salmonella enterica	NA
GCF_002313125	Complete	90371.2618	Salmonella enterica enterica Typhimurium WW012	Salmonella enterica	NA
GCF_002357875	Complete	562.20504	Escherichia coli MRY15-131	Escherichia coli	NA
GCF_002357895	Complete	562.20506	Escherichia coli MRY15-117	Escherichia coli	NA
GCF_002357915	Complete	562.20505	Escherichia coli 20Ec-P124	Escherichia coli	NA
GCF_002386165	Complete	54388.139	Salmonella enterica enterica Paratyphi A FDAARGOS368	Salmonella enterica	NA
GCF_002386305	Complete	582.117	Morganella morganii FDAARGOS365	Morganella morganii	NA
GCF_002386325	Complete	90105.125	Salmonella enterica enterica Saintpaul FDAARGOS373	Salmonella enterica	NA
GCF_002386385	Complete	NA	Citrobacter werkmanii FDAARGOS364	Citrobacter werkmanii	NA
GCF_002393245	Complete	545.40	Citrobacter koseri FDAARGOS393	Citrobacter koseri	NA
GCF_002393365	Complete	562.20516	Escherichia coli FDAARGOS403	Escherichia coli	NA
GCF_002393405	Complete	61646.65	Lelliottia amnigena FDAARGOS395	Lelliottia amnigena	NA
GCF_002393445	Complete	158822.21	Cedecea neteri FDAARGOS392	Cedecea neteri	NA
GCF_002393465	Complete	562.20517	Escherichia coli FDAARGOS401	Escherichia coli	NA
GCF_002393505	Complete	126385.6	Providencia alcalifaciens FDAARGOS408	Providencia alcalifaciens	NA
GCF_002442495	Complete	NA	Yersinia ruckeri NHV3758	Yersinia ruckeri	NA
GCF_002442535	Complete	624.1285	Shigella sonnei CFSAN030807	Shigella sonnei	NA
GCF_002442995	Complete	NA	Shigella flexneri 1c Y394	Shigella flexneri	NA
GCF_002494365	Complete	NA	Escherichia coli KL53	Escherichia coli	NA
GCF_002504105	Complete	59201.619	Salmonella enterica enterica RM11065	Salmonella enterica	NA
GCF_002504125	Complete	59201.620	Salmonella enterica enterica RM11060	Salmonella enterica	NA
GCF_002504285	Complete	636.15	Edwardsiella tarda KC-Pc-HB1	Edwardsiella tarda	NA
GCF_002507715	Complete	NA	Salmonella enterica CFSAN064276	Salmonella enterica	NA
GCF_002507745	Complete	NA	Salmonella enterica CFSAN060808	Salmonella enterica	NA
GCF_002507865	Complete	NA	Salmonella enterica CFSAN060809	Salmonella enterica	NA
GCF_002507875	Complete	NA	Salmonella enterica CFSAN060807	Salmonella enterica	NA
GCF_002507915	Complete	NA	Salmonella enterica CFSAN060804	Salmonella enterica	NA
GCF_002587005	Complete	562.22302	Escherichia coli IMT16316	Escherichia coli	NA
GCF_002587165	Complete	573.15309	Klebsiella pneumoniae FDAARGOS444	Klebsiella pneumoniae	NA
GCF_002587885	Complete	573.15310	Klebsiella pneumoniae FDAARGOS446	Klebsiella pneumoniae	NA
GCF_002588845	Complete	47917.23	Serratia fonticola FDAARGOS411	Serratia fonticola	NA
GCF_002589795	Complete	562.22306	Escherichia coli FDAARGOS433	Escherichia coli	NA
GCF_002591075	Complete	573.15312	Klebsiella pneumoniae FDAARGOS439	Klebsiella pneumoniae	NA
GCF_002591095	Complete	29484.38	Yersinia frederiksenii FDAARGOS417	Yersinia frederiksenii	NA
GCF_002591115	Complete	548.223	Klebsiella aerogenes FDAARGOS363	Klebsiella aerogenes	NA
GCF_002591135	Complete	562.22307	Escherichia coli FDAARGOS448	Escherichia coli	NA
GCF_002591155	Complete	585.15	Proteus vulgaris FDAARGOS366	Proteus vulgaris	NA
GCF_002591195	Complete	29484.39	Yersinia frederiksenii FDAARGOS418	Yersinia frederiksenii	NA
GCF_002706485	Complete	NA	Dickeya dianthicola RNS049	Dickeya dianthicola	NA
GCF_002716885	Complete	1055545.3	Escherichia coli O91 RM7190	Escherichia coli	NA
GCF_002741175	Complete	1446707.3	Escherichia coli O25 NM2014EL-1343-2	Escherichia coli	NA
GCF_002741195	Complete	1446746.5	Escherichia coli O6 H16 2014EL-1346-6	Escherichia coli	NA
GCF_002741215	Complete	2048777.3	Escherichia coli O15 H11 90-9272	Escherichia coli	NA
GCF_002741255	Complete	2048775.3	Escherichia coli O114 H49 90-9280	Escherichia coli	NA
GCF_002741295	Complete	562.22331	Escherichia coli ATCC43886	Escherichia coli	NA
GCF_002741315	Complete	2048780.3	Escherichia coli O25 H16 F5505-C1	Escherichia coli	NA
GCF_002741335	Complete	562.22332	Escherichia coli F5656C1	Escherichia coli	NA
GCF_002741355	Complete	562.22333	Escherichia coli ATCC43896	Escherichia coli	NA
GCF_002741375	Complete	208962.53	Escherichia albertii 2014C-4356	Escherichia albertii	NA
GCF_002741435	Complete	1446701.3	Escherichia coli O169 H41 2014EL-1345-2	Escherichia coli	NA
GCF_002741455	Complete	2048776.3	Escherichia coli O128 H27 90-9281	Escherichia coli	NA
GCF_002741475	Complete	2048781.3	Escherichia coli O27 H7 B4103-1	Escherichia coli	NA
GCF_002741495	Complete	1446701.4	Escherichia coli O169 H41 F6326-C1	Escherichia coli	NA
GCF_002741515	Complete	1446746.6	Escherichia coli O6 H16 F6699	Escherichia coli	NA
GCF_002741535	Complete	562.22334	Escherichia coli F8111-1SC3	Escherichia coli	NA
GCF_002741555	Complete	562.22335	Escherichia coli F9792	Escherichia coli	NA
GCF_002741575	Complete	1446746.7	Escherichia coli O6 H16 M9682-C1	Escherichia coli	NA
GCF_002741595	Complete	2048778.3	Escherichia coli O178 H19 2012C-4431	Escherichia coli	NA
GCF_002741615	Complete	622.81	Shigella dysenteriae BU53M1	Shigella dysenteriae	NA
GCF_002741635	Complete	2049486.3	Shigella flexneri 7b 94-3007	Shigella flexneri	NA
GCF_002741685	Complete	573.15329	Klebsiella pneumoniae KSB1 5D	Klebsiella pneumoniae	NA
GCF_002741885	Complete	913070.16	Salmonella enterica enterica Gaminara CFSAN070644	Salmonella enterica	NA
GCF_002741905	Complete	143221.86	Salmonella enterica enterica Tennessee CFSAN070643	Salmonella enterica	NA
GCF_002752775	Complete	573.15360	Klebsiella pneumoniae INF249	Klebsiella pneumoniae	NA
GCF_002752905	Complete	573.15362	Klebsiella pneumoniae KSB1 7E	Klebsiella pneumoniae	NA
GCF_002752955	Complete	573.15365	Klebsiella pneumoniae QS17-0161	Klebsiella pneumoniae	NA
GCF_002752975	Complete	573.15364	Klebsiella pneumoniae INF278	Klebsiella pneumoniae	NA
GCF_002752995	Complete	573.15366	Klebsiella pneumoniae INF042	Klebsiella pneumoniae	NA
GCF_002753055	Complete	573.15369	Klebsiella pneumoniae INF158	Klebsiella pneumoniae	NA
GCF_002753075	Complete	573.15370	Klebsiella pneumoniae INF157	Klebsiella pneumoniae	NA
GCF_002753165	Complete	573.15371	Klebsiella pneumoniae KSB1 9D	Klebsiella pneumoniae	NA
GCF_002753355	Complete	573.15372	Klebsiella pneumoniae INF059	Klebsiella pneumoniae	NA
GCF_002753375	Complete	573.15373	Klebsiella pneumoniae KSB1 7J	Klebsiella pneumoniae	NA
GCF_002753405	Complete	573.15374	Klebsiella pneumoniae INF163	Klebsiella pneumoniae	NA
GCF_002753555	Complete	573.15375	Klebsiella pneumoniae INF164	Klebsiella pneumoniae	NA
GCF_002753605	Complete	573.15376	Klebsiella pneumoniae INF274	Klebsiella pneumoniae	NA
GCF_002760915	Complete	149539.883	Salmonella enterica enterica Enteritidis 56-3991	Salmonella enterica	NA
GCF_002760935	Complete	149539.884	Salmonella enterica enterica Enteritidis 70-1605	Salmonella enterica	NA
GCF_002760955	Complete	149539.885	Salmonella enterica enterica Enteritidis 74-1357	Salmonella enterica	NA
GCF_002760975	Complete	149539.886	Salmonella enterica enterica Enteritidis 77-2980	Salmonella enterica	NA
GCF_002760995	Complete	149539.887	Salmonella enterica enterica Enteritidis 79-2359	Salmonella enterica	NA
GCF_002761015	Complete	149539.888	Salmonella enterica enterica Enteritidis 81-1435	Salmonella enterica	NA
GCF_002761035	Complete	149539.889	Salmonella enterica enterica Enteritidis 81-1706	Salmonella enterica	NA
GCF_002761055	Complete	149539.890	Salmonella enterica enterica Enteritidis 92-0392	Salmonella enterica	NA
GCF_002761075	Complete	149539.891	Salmonella enterica enterica Enteritidis 93-0639	Salmonella enterica	NA
GCF_002761095	Complete	149539.892	Salmonella enterica enterica Enteritidis 95-0621	Salmonella enterica	NA
GCF_002761115	Complete	149539.893	Salmonella enterica enterica Enteritidis 49-2444	Salmonella enterica	NA
GCF_002761135	Complete	149539.894	Salmonella enterica enterica Enteritidis 69-3861	Salmonella enterica	NA
GCF_002761155	Complete	149539.895	Salmonella enterica enterica Enteritidis 81-1607	Salmonella enterica	NA
GCF_002761315	Complete	573.15379	Klebsiella pneumoniae P1428	Klebsiella pneumoniae	NA
GCF_002761335	Complete	1454599.3	Salmonella enterica enterica Montevideo USDA-ARS-USMARC1900	Salmonella enterica	NA
GCF_002761355	Complete	1454598.3	Salmonella enterica enterica Montevideo USDA-ARS-USMARC1901	Salmonella enterica	NA
GCF_002761375	Complete	1454604.3	Salmonella enterica enterica Montevideo USDA-ARS-USMARC1904	Salmonella enterica	NA
GCF_002761395	Complete	1454600.3	Salmonella enterica enterica Montevideo USDA-ARS-USMARC1912	Salmonella enterica	NA
GCF_002761415	Complete	1454607.3	Salmonella enterica enterica Montevideo CDC07-0954	Salmonella enterica	NA
GCF_002761435	Complete	1454608.3	Salmonella enterica enterica Montevideo CDC08-1942	Salmonella enterica	NA
GCF_002761455	Complete	1454610.3	Salmonella enterica enterica Montevideo CDC2011K-1674	Salmonella enterica	NA
GCF_002761475	Complete	1454611.3	Salmonella enterica enterica Montevideo CDC2012K-1544	Salmonella enterica	NA
GCF_002761495	Complete	1454612.3	Salmonella enterica enterica Montevideo CDC2013K-0218	Salmonella enterica	NA
GCF_002761515	Complete	72407.733	Klebsiella pneumoniae pneumoniae H11	Klebsiella pneumoniae	NA
GCF_002761835	Complete	562.22349	Escherichia coli WG5	Escherichia coli	NA
GCF_002762135	Complete	NA	Salmonella enterica enterica Typhimurium BL10	Salmonella enterica	NA
GCF_002763415	Complete	149539.896	Salmonella enterica enterica Enteritidis 81-1705	Salmonella enterica	NA
GCF_002763515	Complete	NA	Escherichia coli BH100 MG2014	Escherichia coli	NA
GCF_002763995	Complete	562.22351	Escherichia coli NQ3	Escherichia coli	NA
GCF_002764015	Complete	562.22352	Escherichia coli LS4	Escherichia coli	NA
GCF_002764035	Complete	180957.38	Pectobacterium brasiliense BZA12	Pectobacterium brasiliense	NA
GCF_002777175	Complete	1911681.3	Salmonella enterica enterica Hayindogo FDA957831-1-1	Salmonella enterica	NA
GCF_002786655	Complete	NA	Escherichia coli CREC532	Escherichia coli	NA
GCF_002786755	Complete	NA	Klebsiella pneumoniae CRKP1215	Klebsiella pneumoniae	NA
GCF_002786865	Complete	NA	Citrobacter freundii CRCB101	Citrobacter freundii	NA
GCF_002787215	Complete	NA	Escherichia coli AR0006	Escherichia coli	NA
GCF_002787315	Complete	NA	Escherichia coli AR0014	Escherichia coli	NA
GCF_002787545	Complete	NA	Escherichia coli CREC629	Escherichia coli	NA
GCF_002787645	Complete	NA	Escherichia coli CREC544	Escherichia coli	NA
GCF_002787755	Complete	NA	Klebsiella pneumoniae CRKP2297	Klebsiella pneumoniae	NA
GCF_002787935	Complete	NA	Escherichia coli CREC591	Escherichia coli	NA
GCF_002788115	Complete	NA	Escherichia coli AR0015	Escherichia coli	NA
GCF_002788295	Complete	NA	Escherichia coli AR0011	Escherichia coli	NA
GCF_002794415	Complete	59204.19	Salmonella enterica diarizonae HZS154	Salmonella enterica	NA
GCF_002796405	Complete	548.234	Klebsiella aerogenes AR0018	Klebsiella aerogenes	NA
GCF_002796425	Complete	548.235	Klebsiella aerogenes AR0007	Klebsiella aerogenes	NA
GCF_002796445	Complete	NA	Escherichia coli AR0019	Escherichia coli	NA
GCF_002796505	Complete	NA	Citrobacter freundii AR0022	Citrobacter freundii	NA
GCF_002796525	Complete	NA	Klebsiella aerogenes AR0009	Klebsiella aerogenes	NA
GCF_002796585	Complete	NA	Escherichia coli AR0017	Escherichia coli	NA
GCF_002803805	Complete	562.28106	Escherichia coli CV839-15	Escherichia coli	NA
GCF_002803865	Complete	NA	Erwinia amylovora E2	Erwinia amylovora	NA
GCF_002803905	Complete	NA	Escherichia coli AMA1167	Escherichia coli	NA
GCF_002804265	Complete	29471.32	Pectobacterium atrosepticum 36A	Pectobacterium atrosepticum	NA
GCF_002811305	Complete	NA	Klebsiella pneumoniae WCHKP020037	Klebsiella pneumoniae	NA
GCF_002811325	Complete	NA	Klebsiella pneumoniae WCHKP36	Klebsiella pneumoniae	NA
GCF_002811335	Complete	NA	Klebsiella pneumoniae WCHKP020034	Klebsiella pneumoniae	NA
GCF_002811425	Complete	NA	Klebsiella pneumoniae WCHKP35	Klebsiella pneumoniae	NA
GCF_002811555	Complete	NA	Escherichia coli WCHEC025943	Escherichia coli	NA
GCF_002812365	Complete	NA	Klebsiella pneumoniae AUSMDU00003562	Klebsiella pneumoniae	NA
GCF_002812385	Complete	NA	Klebsiella pneumoniae AUSMDU00008119	Klebsiella pneumoniae	NA
GCF_002812485	Complete	NA	Dickeya fangzhongdai DSM101947	Dickeya fangzhongdai	Type strain
GCF_002812545	Complete	562.25385	Escherichia coli SC516	Escherichia coli	NA
GCF_002812665	Complete	NA	Klebsiella pneumoniae NU-CRE047	Klebsiella pneumoniae	NA
GCF_002813595	Complete	NA	Klebsiella pneumoniae SGH10	Klebsiella pneumoniae	NA
GCF_002813935	Complete	90371.2827	Salmonella enterica enterica Typhimurium FORC50	Salmonella enterica	NA
GCF_002813975	Complete	149539.1142	Salmonella enterica enterica Enteritidis SJTUF10978	Salmonella enterica	NA
GCF_002813995	Complete	NA	Salmonella enterica enterica Enteritidis SJTUF10984	Salmonella enterica	NA
GCF_002814015	Complete	573.16440	Klebsiella pneumoniae 459	Klebsiella pneumoniae	NA
GCF_002833425	Complete	573.16442	Klebsiella pneumoniae NR5632	Klebsiella pneumoniae	NA
GCF_002833445	Complete	573.16441	Klebsiella pneumoniae KP1768	Klebsiella pneumoniae	NA
GCF_002833465	Complete	573.16443	Klebsiella pneumoniae KP1766	Klebsiella pneumoniae	NA
GCF_002843235	Complete	NA	Providencia huaxiensis WCHPr000369	Providencia huaxiensis	Type strain
GCF_002844165	Complete	991915.3	Escherichia coli O121 H19 16-9255	Escherichia coli	NA
GCF_002844685	Complete	562.25422	Escherichia coli ExPEC XM	Escherichia coli	NA
GCF_002846135	Complete	NA	Escherichia coli MS8345	Escherichia coli	NA
GCF_002846975	Complete	1231725.9	Dickeya solani D s0432-1	Dickeya solani	NA
GCF_002846995	Complete	NA	Dickeya solani PPO9019	Dickeya solani	NA
GCF_002848225	Complete	562.28108	Escherichia coli DH5alpha	Escherichia coli	NA
GCF_002848545	Complete	573.17592	Klebsiella pneumoniae KP69	Klebsiella pneumoniae	NA
GCF_002848565	Complete	573.17593	Klebsiella pneumoniae JS187	Klebsiella pneumoniae	NA
GCF_002848585	Complete	573.17594	Klebsiella pneumoniae F44	Klebsiella pneumoniae	NA
GCF_002850275	Complete	NA	Klebsiella pneumoniae 2N3	Klebsiella pneumoniae	NA
GCF_002850575	Complete	69218.20	Enterobacter cancerogenus CR-Eb1	Enterobacter cancerogenus	NA
GCF_002850675	Complete	NA	Escherichia coli SCEC020023	Escherichia coli	NA
GCF_002852325	Complete	NA	Klebsiella pneumoniae pneumoniae WCHKP015096	Klebsiella pneumoniae	NA
GCF_002852365	Complete	NA	Klebsiella pneumoniae pneumoniae WCHKP015093	Klebsiella pneumoniae	NA
GCF_002852785	Complete	NA	Klebsiella pneumoniae pneumoniae WCHKP020120	Klebsiella pneumoniae	NA
GCF_002852915	Complete	NA	Klebsiella variicola WCHKV030666	Klebsiella variicola	NA
GCF_002852945	Complete	NA	Klebsiella pneumoniae pneumoniae SCKP020046	Klebsiella pneumoniae	NA
GCF_002852975	Complete	NA	Klebsiella pneumoniae pneumoniae SCKP020079	Klebsiella pneumoniae	NA
GCF_002852995	Complete	NA	Klebsiella pneumoniae SCKP020049	Klebsiella pneumoniae	NA
GCF_002853115	Complete	NA	Klebsiella pneumoniae ozaenae WCHKP030925	Klebsiella pneumoniae	NA
GCF_002853385	Complete	NA	Klebsiella pneumoniae ozaenae SCKP020151	Klebsiella pneumoniae	NA
GCF_002853435	Complete	NA	Klebsiella pneumoniae pneumoniae SCKP020143	Klebsiella pneumoniae	NA
GCF_002853475	Complete	NA	Klebsiella pneumoniae SCKP020135	Klebsiella pneumoniae	NA
GCF_002853655	Complete	562.28116	Escherichia coli 14EC017	Escherichia coli	NA
GCF_002853715	Complete	562.28117	Escherichia coli 14EC020	Escherichia coli	NA
GCF_002853805	Complete	562.28118	Escherichia coli 14EC029	Escherichia coli	NA
GCF_002853965	Complete	562.28119	Escherichia coli 14EC047	Escherichia coli	NA
GCF_002854065	Complete	562.28120	Escherichia coli 14EC033	Escherichia coli	NA
GCF_002855325	Complete	562.28121	Escherichia coli 14EC001	Escherichia coli	NA
GCF_002855415	Complete	562.28122	Escherichia coli 14EC007	Escherichia coli	NA
GCF_002859105	Complete	562.28130	Escherichia coli BH100 MG2017	Escherichia coli	NA
GCF_002860085	Complete	562.28131	Escherichia coli CRE1540	Escherichia coli	NA
GCF_002860105	Complete	562.28132	Escherichia coli CRE1493	Escherichia coli	NA
GCF_002863665	Complete	562.28138	Escherichia coli SMN197SH3	Escherichia coli	NA
GCF_002863685	Complete	562.28139	Escherichia coli SMN152SH1	Escherichia coli	NA
GCF_002863765	Complete	46626.35	Salmonella enterica enterica Give CFSAN024229	Salmonella enterica	NA
GCF_002863785	Complete	595.136	Salmonella enterica enterica Infantis CFSAN003307	Salmonella enterica	NA
GCF_002863845	Complete	562.28140	Escherichia coli STEC299	Escherichia coli	NA
GCF_002863885	Complete	562.28141	Escherichia coli SMN013SH2	Escherichia coli	NA
GCF_002870165	Complete	562.28143	Escherichia coli SCEC020007	Escherichia coli	NA
GCF_002872455	Complete	208962.67	Escherichia albertii ChinaSP140150	Escherichia albertii	NA
GCF_002879975	Complete	562.28152	Escherichia coli ML35	Escherichia coli	NA
GCF_002880615	Complete	2066049.3	Citrobacter freundii CFNIH2	Citrobacter freundii	NA
GCF_002887555	Complete	204042.48	Dickeya zeae MS2	Dickeya zeae	NA
GCF_002887715	Complete	562.28183	Escherichia coli BH100L MG2017	Escherichia coli	NA
GCF_002891475	Complete	582.134	Morganella morganii KC-Tt-01	Morganella morganii	NA
GCF_002893825	Complete	72407.900	Klebsiella pneumoniae pneumoniae GD4	Klebsiella pneumoniae	NA
GCF_002893905	Complete	562.28191	Escherichia coli CV839-06	Escherichia coli	NA
GCF_002894385	Complete	NA	Klebsiella pneumoniae pneumoniae WCHKP020039	Klebsiella pneumoniae	NA
GCF_002895205	Complete	208962.68	Escherichia albertii 1551-2	Escherichia albertii	NA
GCF_002899495	Complete	562.28199	Escherichia coli CAR	Escherichia coli	NA
GCF_002899515	Complete	562.28200	Escherichia coli LIM	Escherichia coli	NA
GCF_002899535	Complete	562.28201	Escherichia coli CIT	Escherichia coli	NA
GCF_002900305	Complete	562.28203	Escherichia coli BH100N MG2017	Escherichia coli	NA
GCF_002900325	Complete	28901.3647	Salmonella enterica MFDS1004024	Salmonella enterica	NA
GCF_002900365	Complete	1499973.6	Escherichia marmotae HT073016	Escherichia marmotae	Type strain
GCF_002903005	Complete	573.17821	Klebsiella pneumoniae KPNIH50	Klebsiella pneumoniae	NA
GCF_002903025	Complete	573.17822	Klebsiella pneumoniae KPNIH49	Klebsiella pneumoniae	NA
GCF_002903125	Complete	562.28208	Escherichia coli ECONIH6	Escherichia coli	NA
GCF_002903215	Complete	2077147.3	Citrobacter freundii CFNIH3	Citrobacter freundii	NA
GCF_002906395	Complete	571.309	Klebsiella oxytoca KONIH4	Klebsiella oxytoca	NA
GCF_002906435	Complete	571.311	Klebsiella oxytoca KONIH5	Klebsiella oxytoca	NA
GCF_002909775	Complete	NA	Klebsiella pneumoniae BA28434	Klebsiella pneumoniae	NA
GCF_002918585	Complete	NA	Klebsiella pneumoniae KPNIH45	Klebsiella pneumoniae	NA
GCF_002920045	Complete	NA	Pectobacterium parmentieri PB20	Pectobacterium parmentieri	NA
GCF_002921235	Complete	NA	Pectobacterium versatile F131	Pectobacterium versatile	NA
GCF_002925525	Complete	NA	Escherichia coli YDC107	Escherichia coli	NA
GCF_002934025	Complete	562.28306	Escherichia coli DTU1	Escherichia coli	NA
GCF_002934895	Complete	562.28307	Escherichia coli ECONIH4	Escherichia coli	NA
GCF_002935085	Complete	573.17904	Klebsiella pneumoniae KPNIH48	Klebsiella pneumoniae	NA
GCF_002944495	Complete	584.295	Proteus mirabilis BC11-24	Proteus mirabilis	NA
GCF_002944845	Complete	573.17907	Klebsiella pneumoniae NUHL30457	Klebsiella pneumoniae	NA
GCF_002944935	Complete	562.28386	Escherichia coli FDAARGOS144	Escherichia coli	NA
GCF_002945135	Complete	NA	Escherichia coli WCHEC005237	Escherichia coli	NA
GCF_002945235	Complete	584.296	Proteus mirabilis GN2	Proteus mirabilis	NA
GCF_002946375	Complete	28144.76	Salmonella enterica enterica Derby 2014LSAL01779	Salmonella enterica	NA
GCF_002946675	Complete	28901.3649	Salmonella enterica MFDS1004839	Salmonella enterica	NA
GCF_002946695	Complete	623.728	Shigella flexneri 89-141	Shigella flexneri	NA
GCF_002946715	Complete	562.28388	Escherichia coli 266917	Escherichia coli	NA
GCF_002947035	Complete	545.48	Citrobacter koseri AR0025	Citrobacter koseri	NA
GCF_002947135	Complete	90371.2927	Salmonella enterica enterica Typhimurium AR0031	Salmonella enterica	NA
GCF_002947235	Complete	615.632	Serratia marcescens AR0027	Serratia marcescens	NA
GCF_002947315	Complete	588.45	Providencia stuartii AR0026	Providencia stuartii	NA
GCF_002947505	Complete	571.318	Klebsiella oxytoca AR0028	Klebsiella oxytoca	NA
GCF_002947675	Complete	545.49	Citrobacter koseri AR0024	Citrobacter koseri	NA
GCF_002947755	Complete	550.1525	Enterobacter cloacae AR0060	Enterobacter cloacae	NA
GCF_002948565	Complete	573.17908	Klebsiella pneumoniae AR0066	Klebsiella pneumoniae	NA
GCF_002948655	Complete	562.28389	Escherichia coli AR0077	Escherichia coli	NA
GCF_002948835	Complete	NA	Klebsiella aerogenes AR0062	Klebsiella aerogenes	NA
GCF_002949175	Complete	621.214	Shigella boydii NCTC9850	Shigella boydii	NA
GCF_002949255	Complete	623.729	Shigella flexneri 04-3145	Shigella flexneri	NA
GCF_002949475	Complete	621.216	Shigella boydii 59-248	Shigella boydii	NA
GCF_002949535	Complete	621.218	Shigella boydii 83-578	Shigella boydii	NA
GCF_002949575	Complete	424720.5	Shigella flexneri Y93-3063	Shigella flexneri	NA
GCF_002949675	Complete	622.424	Shigella dysenteriae ATCC13313	Shigella dysenteriae	Type strain
GCF_002949695	Complete	623.732	Shigella flexneri 98-3193	Shigella flexneri	NA
GCF_002949715	Complete	622.425	Shigella dysenteriae 69-3818	Shigella dysenteriae	NA
GCF_002949755	Complete	622.426	Shigella dysenteriae 07-3308	Shigella dysenteriae	NA
GCF_002949775	Complete	622.427	Shigella dysenteriae 53-3937	Shigella dysenteriae	NA
GCF_002949815	Complete	622.428	Shigella dysenteriae 08-3380	Shigella dysenteriae	NA
GCF_002949835	Complete	622.429	Shigella dysenteriae NCTC9718	Shigella dysenteriae	NA
GCF_002949855	Complete	622.430	Shigella dysenteriae 80-547	Shigella dysenteriae	NA
GCF_002949935	Complete	622.433	Shigella dysenteriae CFSAN010956	Shigella dysenteriae	NA
GCF_002950015	Complete	622.434	Shigella dysenteriae ATCC12037	Shigella dysenteriae	NA
GCF_002950215	Complete	42897.55	Shigella flexneri 2a ATCC29903	Shigella flexneri	Type strain
GCF_002950235	Complete	623.734	Shigella flexneri 61-4982	Shigella flexneri	NA
GCF_002950255	Complete	623.735	Shigella flexneri 74-1170	Shigella flexneri	NA
GCF_002950275	Complete	621.223	Shigella boydii ATCC BAA1247	Shigella boydii	NA
GCF_002950335	Complete	623.736	Shigella flexneri NCTC9728	Shigella flexneri	NA
GCF_002950395	Complete	624.1345	Shigella sonnei ATCC29930	Shigella sonnei	Type strain
GCF_002951555	Complete	72407.977	Klebsiella pneumoniae pneumoniae BR7	Klebsiella pneumoniae	NA
GCF_002951595	Complete	72407.978	Klebsiella pneumoniae pneumoniae BR21	Klebsiella pneumoniae	NA
GCF_002951655	Complete	562.50211	Escherichia coli 13P477T	Escherichia coli	NA
GCF_002951675	Complete	562.50212	Escherichia coli Combat2C1	Escherichia coli	NA
GCF_002951695	Complete	562.50213	Escherichia coli Combat13F7	Escherichia coli	NA
GCF_002951715	Complete	562.50214	Escherichia coli 13KWH46	Escherichia coli	NA
GCF_002951735	Complete	562.50215	Escherichia coli 13P484A	Escherichia coli	NA
GCF_002951755	Complete	562.50217	Escherichia coli 13TMH22	Escherichia coli	NA
GCF_002951775	Complete	562.50216	Escherichia coli 13C1065T	Escherichia coli	NA
GCF_002951795	Complete	562.50218	Escherichia coli 13C1079T	Escherichia coli	NA
GCF_002951855	Complete	562.28391	Escherichia coli FHI NMBU03	Escherichia coli	NA
GCF_002952035	Complete	NA	Pantoea ananatis PNA97-1R	Pantoea ananatis	NA
GCF_002952095	Complete	562.50219	Escherichia coli Combat11I9	Escherichia coli	NA
GCF_002952315	Complete	79967.6	Erwinia pyrifoliae EpK1/15	Erwinia pyrifoliae	NA
GCF_002952695	Complete	562.28392	Escherichia coli FORC042	Escherichia coli	NA
GCF_002952855	Complete	562.28393	Escherichia coli 7FA	Escherichia coli	NA
GCF_002952875	Complete	562.28394	Escherichia coli 6FA	Escherichia coli	NA
GCF_002952895	Complete	562.28395	Escherichia coli 6A	Escherichia coli	NA
GCF_002952915	Complete	562.28397	Escherichia coli 3FA	Escherichia coli	NA
GCF_002952935	Complete	562.28396	Escherichia coli 3A	Escherichia coli	NA
GCF_002952955	Complete	562.28398	Escherichia coli 2 0	Escherichia coli	NA
GCF_002952975	Complete	192955.201	Salmonella enterica enterica Kentucky PU131	Salmonella enterica	NA
GCF_002952995	Complete	562.28399	Escherichia coli 9A	Escherichia coli	NA
GCF_002953015	Complete	562.28400	Escherichia coli 9FA	Escherichia coli	NA
GCF_002953035	Complete	562.28401	Escherichia coli 8A	Escherichia coli	NA
GCF_002953055	Complete	562.28402	Escherichia coli 5A	Escherichia coli	NA
GCF_002953075	Complete	562.28403	Escherichia coli 2FA	Escherichia coli	NA
GCF_002953095	Complete	562.28404	Escherichia coli 1FA	Escherichia coli	NA
GCF_002953175	Complete	28150.51	Salmonella enterica enterica Senftenberg N17-509	Salmonella enterica	NA
GCF_002953195	Complete	665914.6	Mixta gaviniae DSM22758	Mixta gaviniae	NA
GCF_002953215	Complete	665913.4	Mixta calida DSM22759	Mixta calida	Type strain
GCF_002953295	Complete	1463165.70	Klebsiella quasipneumoniae FDAARGOS93	Klebsiella quasipneumoniae	NA
GCF_002953435	Complete	562.28405	Escherichia coli HS13-1	Escherichia coli	NA
GCF_002953455	Complete	562.28406	Escherichia coli KBN10P04869	Escherichia coli	NA
GCF_002953755	Complete	562.28407	Escherichia coli 8FA	Escherichia coli	NA
GCF_002953775	Complete	562.28408	Escherichia coli 7A	Escherichia coli	NA
GCF_002953795	Complete	562.28409	Escherichia coli 5FA	Escherichia coli	NA
GCF_002953815	Complete	562.28410	Escherichia coli 4FA	Escherichia coli	NA
GCF_002953835	Complete	562.28411	Escherichia coli 4A	Escherichia coli	NA
GCF_002953855	Complete	562.28412	Escherichia coli 2F 0	Escherichia coli	NA
GCF_002953875	Complete	562.28413	Escherichia coli 2A	Escherichia coli	NA
GCF_002953895	Complete	562.28414	Escherichia coli 1A	Escherichia coli	NA
GCF_002954165	Complete	550.1526	Enterobacter cloacae AR0072	Enterobacter cloacae	NA
GCF_002966755	Complete	562.28425	Escherichia coli WB61	Escherichia coli	NA
GCF_002966875	Complete	573.17910	Klebsiella pneumoniae HZW25	Klebsiella pneumoniae	NA
GCF_002967795	Complete	NA	Klebsiella pneumoniae BA2275	Klebsiella pneumoniae	NA
GCF_002967855	Complete	NA	Escherichia coli ESY003	Escherichia coli	NA
GCF_002967875	Complete	NA	Escherichia coli EBJ003	Escherichia coli	NA
GCF_002967885	Complete	NA	Escherichia coli EBJ001	Escherichia coli	NA
GCF_002967935	Complete	NA	Escherichia coli ESY001	Escherichia coli	NA
GCF_002967955	Complete	NA	Escherichia coli EJN001	Escherichia coli	NA
GCF_002967975	Complete	NA	Escherichia coli ESY002	Escherichia coli	NA
GCF_002968455	Complete	1812934.11	Enterobacter hormaechei hoffmannii AR0365	Enterobacter hormaechei	NA
GCF_002968475	Complete	573.17914	Klebsiella pneumoniae AR0363	Klebsiella pneumoniae	NA
GCF_002968495	Complete	573.17915	Klebsiella pneumoniae AR0361	Klebsiella pneumoniae	NA
GCF_002968715	Complete	562.28435	Escherichia coli AR0369	Escherichia coli	NA
GCF_002968735	Complete	562.28434	Escherichia coli AR0372	Escherichia coli	NA
GCF_002968775	Complete	582.136	Morganella morganii AR0057	Morganella morganii	NA
GCF_002968935	Complete	562.50220	Escherichia coli 13P460A	Escherichia coli	NA
GCF_002970375	Complete	NA	Klebsiella pneumoniae pneumoniae CRK0298	Klebsiella pneumoniae	NA
GCF_002970895	Complete	573.17919	Klebsiella pneumoniae KPHS1249	Klebsiella pneumoniae	NA
GCF_002982095	Complete	149539.1418	Salmonella enterica enterica Enteritidis SE86	Salmonella enterica	NA
GCF_002982195	Complete	550.1527	Enterobacter cloacae PIMB10EC27	Enterobacter cloacae	NA
GCF_002983625	Complete	631.27	Yersinia intermedia FDAARGOS358	Yersinia intermedia	NA
GCF_002983645	Complete	1038927.40	Escherichia coli O104 H4 FDAARGOS349	Escherichia coli	NA
GCF_002983665	Complete	588.46	Providencia stuartii FDAARGOS291	Providencia stuartii	NA
GCF_002983965	Complete	59201.738	Salmonella enterica enterica Typhimurium FDAARGOS320	Salmonella enterica	NA
GCF_002984035	Complete	28901.3650	Salmonella enterica enterica Heidelberg FDAARGOS319	Salmonella enterica	NA
GCF_002984195	Complete	587.58	Providencia rettgeri FDAARGOS330	Providencia rettgeri	NA
GCF_002984285	Complete	59201.739	Salmonella enterica enterica Typhimurium FDAARGOS317	Salmonella enterica	NA
GCF_002984395	Complete	571.319	Klebsiella oxytoca FDAARGOS335	Klebsiella oxytoca	NA
GCF_002993265	Complete	562.29156	Escherichia coli AS19-RrmA-	Escherichia coli	NA
GCF_002996665	Complete	562.29140	Escherichia coli EC11	Escherichia coli	NA
GCF_002996885	Complete	615.641	Serratia marcescens AR0091	Serratia marcescens	NA
GCF_002996945	Complete	562.29139	Escherichia coli AR0081	Escherichia coli	NA
GCF_002997125	Complete	615.640	Serratia marcescens AR0099	Serratia marcescens	NA
GCF_002999075	Complete	562.28563	Escherichia coli AR0374	Escherichia coli	NA
GCF_003006175	Complete	573.17920	Klebsiella pneumoniae DA48896	Klebsiella pneumoniae	NA
GCF_003010695	Complete	2077137.3	Enterobacter cloacae FDA-CDC-AR0132	Enterobacter cloacae	NA
GCF_003010735	Complete	574.20	Klebsiella pneumoniae ozaenae AR0096	Klebsiella pneumoniae	NA
GCF_003013205	Complete	562.28679	Escherichia coli RM14721	Escherichia coli	NA
GCF_003017375	Complete	562.28692	Escherichia coli 2015C-3163	Escherichia coli	NA
GCF_003017455	Complete	562.28693	Escherichia coli 2015C-3101	Escherichia coli	NA
GCF_003017555	Complete	562.29138	Escherichia coli 2015C-3108	Escherichia coli	NA
GCF_003017615	Complete	562.28695	Escherichia coli 2014C-4135	Escherichia coli	NA
GCF_003017675	Complete	NA	Escherichia coli 2014C-3084	Escherichia coli	NA
GCF_003017765	Complete	562.28697	Escherichia coli 2013C-3033	Escherichia coli	NA
GCF_003017805	Complete	562.28698	Escherichia coli 2013C-4830	Escherichia coli	NA
GCF_003017915	Complete	562.28700	Escherichia coli 2014C-3051	Escherichia coli	NA
GCF_003017935	Complete	562.29137	Escherichia coli 2015C-3121	Escherichia coli	NA
GCF_003017975	Complete	562.29136	Escherichia coli 2013C-4361	Escherichia coli	NA
GCF_003017995	Complete	562.29134	Escherichia coli 2014C-3307	Escherichia coli	NA
GCF_003018035	Complete	562.29135	Escherichia coli 2015C-4944	Escherichia coli	NA
GCF_003018055	Complete	562.28706	Escherichia coli 2013C-3252	Escherichia coli	NA
GCF_003018075	Complete	562.28708	Escherichia coli 2013C-3492	Escherichia coli	NA
GCF_003018095	Complete	562.29133	Escherichia coli 2014C-3338	Escherichia coli	NA
GCF_003018115	Complete	562.28710	Escherichia coli 88-3493	Escherichia coli	NA
GCF_003018135	Complete	562.28711	Escherichia coli 2014C-3050	Escherichia coli	NA
GCF_003018155	Complete	562.29132	Escherichia coli 2014C-3061	Escherichia coli	NA
GCF_003018195	Complete	562.28713	Escherichia coli 89-3156	Escherichia coli	NA
GCF_003018215	Complete	562.29131	Escherichia coli 2015C-3905	Escherichia coli	NA
GCF_003018235	Complete	562.29130	Escherichia coli 2012C-4221	Escherichia coli	NA
GCF_003018255	Complete	562.28716	Escherichia coli 2012C-4502	Escherichia coli	NA
GCF_003018275	Complete	562.29129	Escherichia coli 2014C-3097	Escherichia coli	NA
GCF_003018315	Complete	562.29127	Escherichia coli 2013C-3513	Escherichia coli	NA
GCF_003018335	Complete	562.29126	Escherichia coli 2013C-4282	Escherichia coli	NA
GCF_003018355	Complete	562.28721	Escherichia coli 00-3076	Escherichia coli	NA
GCF_003018375	Complete	562.29125	Escherichia coli 2013C-4974	Escherichia coli	NA
GCF_003018395	Complete	562.29124	Escherichia coli 2014C-3011	Escherichia coli	NA
GCF_003018455	Complete	562.29122	Escherichia coli 97-3250	Escherichia coli	NA
GCF_003018475	Complete	562.29121	Escherichia coli 2015C-4136CT1	Escherichia coli	NA
GCF_003018495	Complete	562.29120	Escherichia coli 2015C-4498	Escherichia coli	NA
GCF_003018535	Complete	562.29118	Escherichia coli 2013C-4081	Escherichia coli	NA
GCF_003018555	Complete	562.28729	Escherichia coli 2013C-4225	Escherichia coli	NA
GCF_003018575	Complete	562.29117	Escherichia coli 2013C-4538	Escherichia coli	NA
GCF_003018615	Complete	562.28731	Escherichia coli 2012EL-2448	Escherichia coli	NA
GCF_003018655	Complete	562.29114	Escherichia coli 2013C-3181	Escherichia coli	NA
GCF_003018695	Complete	562.28736	Escherichia coli 2015C-3107	Escherichia coli	NA
GCF_003018715	Complete	562.29112	Escherichia coli 2013C-3277	Escherichia coli	NA
GCF_003018755	Complete	562.29110	Escherichia coli 2014C-4587	Escherichia coli	NA
GCF_003018775	Complete	562.29109	Escherichia coli 2014C-3655	Escherichia coli	NA
GCF_003018795	Complete	562.29108	Escherichia coli 2012C-4606	Escherichia coli	NA
GCF_003018815	Complete	562.29107	Escherichia coli 2013C-4991	Escherichia coli	NA
GCF_003018835	Complete	NA	Escherichia coli 2014C-4639	Escherichia coli	NA
GCF_003018855	Complete	562.29105	Escherichia coli 05-3629	Escherichia coli	NA
GCF_003018875	Complete	562.28744	Escherichia coli 2013C-3250	Escherichia coli	NA
GCF_003018895	Complete	562.28745	Escherichia coli 2014C-3057	Escherichia coli	NA
GCF_003018915	Complete	562.29104	Escherichia coli 2011C-4251	Escherichia coli	NA
GCF_003018935	Complete	562.29103	Escherichia coli 2014C-3599	Escherichia coli	NA
GCF_003018995	Complete	562.29101	Escherichia coli 95-3192	Escherichia coli	NA
GCF_003019035	Complete	562.29099,562.51018	Escherichia coli 2014C-3075	Escherichia coli	NA
GCF_003019055	Complete	562.29098	Escherichia coli 2014C-4423	Escherichia coli	NA
GCF_003019075	Complete	562.29097	Escherichia coli 90-3040	Escherichia coli	NA
GCF_003019095	Complete	562.29096	Escherichia coli 95-3322	Escherichia coli	NA
GCF_003019115	Complete	562.29095	Escherichia coli 07-4299	Escherichia coli	NA
GCF_003019155	Complete	562.29093	Escherichia coli 2013C-3264	Escherichia coli	NA
GCF_003019175	Complete	562.29092	Escherichia coli 2013C-4187	Escherichia coli	NA
GCF_003019215	Complete	562.29090	Escherichia coli 2013C-3342	Escherichia coli	NA
GCF_003019855	Complete	703.24	Plesiomonas shigelloides MS17-188	Plesiomonas shigelloides	NA
GCF_003019925	Complete	NA	Pluralibacter gergoviae FDAARGOS186	Pluralibacter gergoviae	NA
GCF_003020825	Complete	1463165.74	Klebsiella quasipneumoniae KPC142	Klebsiella quasipneumoniae	NA
GCF_003020885	Complete	562.29088	Escherichia coli MS7163	Escherichia coli	NA
GCF_003030025	Complete	562.29035	Escherichia coli CFSAN064036	Escherichia coli	NA
GCF_003030105	Complete	28901.3877	Salmonella enterica CFSAN064034	Salmonella enterica	NA
GCF_003030125	Complete	28901.3876	Salmonella enterica CFSAN064033	Salmonella enterica	NA
GCF_003030145	Complete	573.18239	Klebsiella pneumoniae CFSAN054111	Klebsiella pneumoniae	NA
GCF_003030245	Complete	562.29034	Escherichia coli CFSAN018748	Escherichia coli	NA
GCF_003030285	Complete	NA	Salmonella enterica enterica Typhimurium CFSAN018746	Salmonella enterica	NA
GCF_003030365	Complete	562.29033	Escherichia coli 675SK2	Escherichia coli	NA
GCF_003031225	Complete	562.29032	Escherichia coli HKUOPY1	Escherichia coli	NA
GCF_003031305	Complete	554.31	Pectobacterium versatile 3-2	Pectobacterium versatile	NA
GCF_003031325	Complete	573.17931	Klebsiella pneumoniae NH25	Klebsiella pneumoniae	NA
GCF_003031345	Complete	573.18238	Klebsiella pneumoniae NH54	Klebsiella pneumoniae	NA
GCF_003031445	Complete	NA	Enterobacter cloacae 109	Enterobacter cloacae	NA
GCF_003031505	Complete	573.27188	Klebsiella pneumoniae BWHC1	Klebsiella pneumoniae	NA
GCF_003031545	Complete	NA	Serratia marcescens 95	Serratia marcescens	NA
GCF_003031645	Complete	615.973	Serratia marcescens BWH35	Serratia marcescens	NA
GCF_003031735	Complete	NA	Escherichia coli 165	Escherichia coli	NA
GCF_003031755	Complete	NA	Enterobacter cloacae 174	Enterobacter cloacae	NA
GCF_003031775	Complete	NA	Escherichia coli 219	Escherichia coli	NA
GCF_003031795	Complete	NA	Escherichia coli 222	Escherichia coli	NA
GCF_003031815	Complete	NA	Escherichia coli 190	Escherichia coli	NA
GCF_003031835	Complete	90371.2957	Salmonella enterica enterica Typhimurium FORC58	Salmonella enterica	NA
GCF_003031855	Complete	143221.88	Salmonella enterica enterica Tennessee PIR00537	Salmonella enterica	NA
GCF_003031875	Complete	143221.87	Salmonella enterica enterica Tennessee ATCC10722	Salmonella enterica	NA
GCF_003031995	Complete	149539.1427	Salmonella enterica enterica Enteritidis ATCC BAA708	Salmonella enterica	NA
GCF_003032015	Complete	90371.2962	Salmonella enterica enterica Typhimurium PIR00538	Salmonella enterica	NA
GCF_003032035	Complete	149539.1426	Salmonella enterica enterica Enteritidis PIR00532	Salmonella enterica	NA
GCF_003032455	Complete	470934.37	Pantoea vagans PV989	Pantoea vagans	NA
GCF_003033905	Complete	562.30155	Escherichia coli 26561	Escherichia coli	NA
GCF_003034205	Complete	NA	Morganella morganii FAM24091	Morganella morganii	NA
GCF_003036645	Complete	NA	Klebsiella pneumoniae WCHKP040009	Klebsiella pneumoniae	NA
GCF_003037005	Complete	NA	Klebsiella pneumoniae WCHKP020098	Klebsiella pneumoniae	NA
GCF_003037185	Complete	NA	Klebsiella pneumoniae SCKP020018	Klebsiella pneumoniae	NA
GCF_003037325	Complete	NA	Klebsiella pneumoniae WCHKP040035	Klebsiella pneumoniae	NA
GCF_003037615	Complete	NA	Klebsiella pneumoniae pneumoniae SCKP040074	Klebsiella pneumoniae	NA
GCF_003038135	Complete	NA	Klebsiella pneumoniae WCHKP020115	Klebsiella pneumoniae	NA
GCF_003038215	Complete	NA	Klebsiella pneumoniae WCHKP020030	Klebsiella pneumoniae	NA
GCF_003043915	Complete	562.29028	Escherichia coli RM14723	Escherichia coli	NA
GCF_003048255	Complete	419257.5	Yersinia massiliensis GTA	Yersinia massiliensis	NA
GCF_003049785	Complete	204038.21	Dickeya dadantii DSM18020	Dickeya dadantii	Type strain
GCF_003051945	Complete	NA	Enterobacter hormaechei SCEH020042	Enterobacter hormaechei	NA
GCF_003051985	Complete	NA	Escherichia coli WCHEC005784	Escherichia coli	NA
GCF_003052645	Complete	562.29016	Escherichia coli J53	Escherichia coli	NA
GCF_003052665	Complete	562.29015	Escherichia coli ME8067	Escherichia coli	NA
GCF_003052785	Complete	NA	Salmonella enterica enterica Thompson HFCDC-SM846	Salmonella enterica	NA
GCF_003053755	Complete	550.1528	Enterobacter cloacae AR0093	Enterobacter cloacae	NA
GCF_003054385	Complete	573.18140	Klebsiella pneumoniae SCM96	Klebsiella pneumoniae	NA
GCF_003054425	Complete	67780.21	Edwardsiella ictaluri MS17-156	Edwardsiella ictaluri	NA
GCF_003054535	Complete	1454609.3	Salmonella enterica enterica Montevideo CDC2009K-0792	Salmonella enterica	NA
GCF_003058405	Complete	NA	Edwardsiella ictaluri S97-773	Edwardsiella ictaluri	NA
GCF_003064165	Complete	NA	Salmonella enterica enterica CFSAN058620	Salmonella enterica	NA
GCF_003064365	Complete	NA	Salmonella enterica enterica CFSAN058606	Salmonella enterica	NA
GCF_003064405	Complete	NA	Salmonella enterica enterica CFSAN058605	Salmonella enterica	NA
GCF_003067445	Complete	NA	Salmonella enterica enterica CFSAN058565	Salmonella enterica	NA
GCF_003067765	Complete	NA	Salmonella enterica enterica CFSAN058598	Salmonella enterica	NA
GCF_003067925	Complete	NA	Salmonella enterica enterica CFSAN058591	Salmonella enterica	NA
GCF_003067985	Complete	NA	Salmonella enterica enterica CFSAN058588	Salmonella enterica	NA
GCF_003068025	Complete	NA	Salmonella enterica enterica CFSAN058545	Salmonella enterica	NA
GCF_003068145	Complete	NA	Salmonella enterica enterica CFSAN058540	Salmonella enterica	NA
GCF_003069525	Complete	573.18093	Klebsiella pneumoniae AR0153	Klebsiella pneumoniae	NA
GCF_003071305	Complete	573.18090	Klebsiella pneumoniae AR0141	Klebsiella pneumoniae	NA
GCF_003071325	Complete	582.138	Morganella morganii AR0133	Morganella morganii	NA
GCF_003071485	Complete	1454613.3	Salmonella enterica enterica Montevideo CDC2010K-0257	Salmonella enterica	NA
GCF_003071565	Complete	615.638	Serratia marcescens AR0124	Serratia marcescens	NA
GCF_003071585	Complete	615.633	Serratia marcescens AR0130	Serratia marcescens	NA
GCF_003071605	Complete	615.637	Serratia marcescens AR0123	Serratia marcescens	NA
GCF_003071625	Complete	615.636	Serratia marcescens AR0121	Serratia marcescens	NA
GCF_003071645	Complete	2077136.3	Enterobacter cloacae FDA-CDC-AR0164	Enterobacter cloacae	NA
GCF_003073235	Complete	573.18089	Klebsiella pneumoniae QS17-0029	Klebsiella pneumoniae	NA
GCF_003073315	Complete	573.17943	Klebsiella pneumoniae AR0142	Klebsiella pneumoniae	NA
GCF_003073335	Complete	573.18088	Klebsiella pneumoniae AR0079	Klebsiella pneumoniae	NA
GCF_003073495	Complete	NA	Salmonella enterica enterica Senftenberg 361154004	Salmonella enterica	NA
GCF_003073515	Complete	28901.3874	Salmonella enterica enterica Worthington CFSAN051295	Salmonella enterica	NA
GCF_003073535	Complete	28901.3873	Salmonella enterica enterica Senftenberg CFSAN047866	Salmonella enterica	NA
GCF_003073555	Complete	28901.3872	Salmonella enterica enterica Senftenberg CFSAN045763	Salmonella enterica	NA
GCF_003073575	Complete	NA	Salmonella enterica enterica Montevideo 531954	Salmonella enterica	NA
GCF_003073595	Complete	28901.3871	Salmonella enterica enterica Montevideo CFSAN045764	Salmonella enterica	NA
GCF_003073675	Complete	573.18087	Klebsiella pneumoniae AR438	Klebsiella pneumoniae	NA
GCF_003073815	Complete	562.29008	Escherichia coli AR437	Escherichia coli	NA
GCF_003073835	Complete	562.29007	Escherichia coli AR435	Escherichia coli	NA
GCF_003073875	Complete	562.29006	Escherichia coli AR436	Escherichia coli	NA
GCF_003073935	Complete	584.300	Proteus mirabilis AR379	Proteus mirabilis	NA
GCF_003073955	Complete	562.28805	Escherichia coli AR434	Escherichia coli	NA
GCF_003073975	Complete	571.320	Klebsiella oxytoca AR380	Klebsiella oxytoca	NA
GCF_003073995	Complete	158836.157	Enterobacter hormaechei AR432	Enterobacter hormaechei	NA
GCF_003074015	Complete	573.18086	Klebsiella pneumoniae AR376	Klebsiella pneumoniae	NA
GCF_003074715	Complete	NA	Edwardsiella piscicida S07-275	Edwardsiella piscicida	NA
GCF_003074735	Complete	NA	Edwardsiella piscicida MA97-004	Edwardsiella piscicida	NA
GCF_003074755	Complete	NA	Edwardsiella piscicida S07-346	Edwardsiella piscicida	NA
GCF_003074775	Complete	NA	Edwardsiella piscicida S07-262	Edwardsiella piscicida	NA
GCF_003074855	Complete	NA	Edwardsiella piscicida S07-534	Edwardsiella piscicida	NA
GCF_003074875	Complete	NA	Edwardsiella tarda AL98-87	Edwardsiella tarda	NA
GCF_003074995	Complete	NA	Edwardsiella ictaluri S07-698	Edwardsiella ictaluri	NA
GCF_003076395	Complete	562.50221	Escherichia coli ZJ3920	Escherichia coli	NA
GCF_003076555	Complete	573.18085	Klebsiella pneumoniae 616	Klebsiella pneumoniae	NA
GCF_003095635	Complete	562.28992	Escherichia coli 104	Escherichia coli	NA
GCF_003096015	Complete	NA	Limnobaculum parvum HYN0051	Limnobaculum parvum	Type strain
GCF_003096055	Complete	2173854.3	Buchnera aphidicola Melanaphis sacchari LSU	Buchnera aphidicola	NA
GCF_003099975	Complete	98794.7	Buchnera aphidicola Schizaphis graminum LNK	Buchnera aphidicola	NA
GCF_003111785	Complete	562.28991	Escherichia coli H9Ecoli	Escherichia coli	NA
GCF_003112145	Complete	1055543.4	Escherichia coli O121 RM8352	Escherichia coli	NA
GCF_003112165	Complete	1055540.4	Escherichia coli O103 RM8385	Escherichia coli	NA
GCF_003112185	Complete	1055533.4	Escherichia coli O26 RM8426	Escherichia coli	NA
GCF_003112205	Complete	1055541.4	Escherichia coli O43 RM10042	Escherichia coli	NA
GCF_003112225	Complete	1055534.4	Escherichia coli O26 RM10386	Escherichia coli	NA
GCF_003112245	Complete	1055542.5	Escherichia coli O111 RM9322	Escherichia coli	NA
GCF_003112395	Complete	NA	Edwardsiella piscicida LADL97-168	Edwardsiella piscicida	NA
GCF_003113095	Complete	NA	Edwardsiella piscicida S07-348	Edwardsiella piscicida	NA
GCF_003113495	Complete	NA	Edwardsiella tarda ATCC15947 NBRC105688	Edwardsiella tarda	Type strain
GCF_003122105	Complete	562.28978	Escherichia coli ECCRA119	Escherichia coli	NA
GCF_003122425	Complete	1878942.4	Candidatus Fukatsuia symbiotica 5D	Candidatus Fukatsuia symbiotica	NA
GCF_003130605	Complete	115981.56	Salmonella enterica enterica Montevideo CFSAN051296	Salmonella enterica	NA
GCF_003146705	Complete	615.650	Serratia marcescens CAV1761	Serratia marcescens	NA
GCF_003172465	Complete	NA	Escherichia coli WCHEC035053S1G0	Escherichia coli	NA
GCF_003176855	Complete	562.30339	Escherichia coli RM10466	Escherichia coli	NA
GCF_003177235	Complete	28901.3934	Salmonella enterica enterica Typhimurium DA34821	Salmonella enterica	NA
GCF_003177255	Complete	28901.3935	Salmonella enterica enterica Typhimurium DA34837	Salmonella enterica	NA
GCF_003180975	Complete	562.30340	Escherichia coli DA33133	Escherichia coli	NA
GCF_003180995	Complete	562.30341	Escherichia coli DA33137	Escherichia coli	NA
GCF_003181035	Complete	562.30342	Escherichia coli DA33135	Escherichia coli	NA
GCF_003181055	Complete	573.18464	Klebsiella pneumoniae DA33140	Klebsiella pneumoniae	NA
GCF_003181075	Complete	28901.3936	Salmonella enterica enterica Typhimurium DA34827	Salmonella enterica	NA
GCF_003181095	Complete	573.18465	Klebsiella pneumoniae DA33141	Klebsiella pneumoniae	NA
GCF_003181135	Complete	573.18466	Klebsiella pneumoniae DA33144	Klebsiella pneumoniae	NA
GCF_003181155	Complete	28901.3937	Salmonella enterica enterica Typhimurium DA34833	Salmonella enterica	NA
GCF_003182655	Complete	615.651	Serratia marcescens SGAir0764	Serratia marcescens	NA
GCF_003184325	Complete	149539.1428	Salmonella enterica enterica Enteritidis RM4283	Salmonella enterica	NA
GCF_003184425	Complete	998822.6	Salmonella enterica enterica Enteritidis RM2968	Salmonella enterica	NA
GCF_003186415	Complete	550.1577	Enterobacter hormaechei 234	Enterobacter hormaechei	NA
GCF_003186475	Complete	615.652	Serratia marcescens 332	Serratia marcescens	NA
GCF_003186535	Complete	573.18472	Klebsiella pneumoniae 203	Klebsiella pneumoniae	NA
GCF_003186565	Complete	550.1578	Enterobacter hormaechei 388	Enterobacter hormaechei	NA
GCF_003194285	Complete	573.18476	Klebsiella pneumoniae CCUG70742	Klebsiella pneumoniae	NA
GCF_003194345	Complete	562.30350	Escherichia coli E41-1	Escherichia coli	NA
GCF_003203435	Complete	573.18541	Klebsiella pneumoniae TVGHCRE225	Klebsiella pneumoniae	NA
GCF_003203695	Complete	470934.40	Pantoea vagans FBS135	Pantoea vagans	NA
GCF_003203755	Complete	562.30361	Escherichia coli SD134209	Escherichia coli	NA
GCF_003204075	Complete	615.653	Serratia marcescens AR0131	Serratia marcescens	NA
GCF_003204095	Complete	550.1579	Enterobacter cloacae AR0154	Enterobacter cloacae	NA
GCF_003204115	Complete	584.431	Proteus mirabilis AR0029	Proteus mirabilis	NA
GCF_003204135	Complete	587.78	Providencia rettgeri AR0082	Providencia rettgeri	NA
GCF_003204155	Complete	562.30362	Escherichia coli AR0085	Escherichia coli	NA
GCF_003204175	Complete	573.18542	Klebsiella pneumoniae AR0087	Klebsiella pneumoniae	NA
GCF_003204405	Complete	615.654	Serratia marcescens AR0122	Serratia marcescens	NA
GCF_003204465	Complete	573.18543	Klebsiella pneumoniae AR0140	Klebsiella pneumoniae	NA
GCF_003204955	Complete	562.30363	Escherichia coli 2016C-3878	Escherichia coli	NA
GCF_003231095	Complete	58712.101	Salmonella enterica enterica Anatum R160676	Salmonella enterica	NA
GCF_003231115	Complete	562.30373	Escherichia coli HS30-1	Escherichia coli	NA
GCF_003253795	Complete	NA	Hafnia alvei CBA7135	Hafnia alvei	NA
GCF_003254065	Complete	562.30390	Escherichia coli 51008369SK1	Escherichia coli	NA
GCF_003254805	Complete	1296536.38	Enterobacter hormaechei xiangfangensis Pb204	Enterobacter hormaechei	NA
GCF_003255895	Complete	133448.4	Citrobacter youngae L6	Citrobacter youngae	NA
GCF_003261575	Complete	NA	Klebsiella huaxiensis WCHKl090001	Klebsiella huaxiensis	Type strain
GCF_003261955	Complete	NA	Klebsiella pneumoniae 015625	Klebsiella pneumoniae	NA
GCF_003264955	Complete	550.1583	Enterobacter hormaechei 20710	Enterobacter hormaechei	NA
GCF_003265245	Complete	624.1348	Shigella sonnei 866	Shigella sonnei	NA
GCF_003267985	Complete	573.18674	Klebsiella pneumoniae CDC0106	Klebsiella pneumoniae	NA
GCF_003268695	Complete	562.30427	Escherichia coli WCHEC035148	Escherichia coli	NA
GCF_003285145	Complete	72407.1129	Klebsiella pneumoniae pneumoniae 11219	Klebsiella pneumoniae	NA
GCF_003285165	Complete	1667327.19	Klebsiella quasipneumoniae quasipneumoniae A708	Klebsiella quasipneumoniae	NA
GCF_003285185	Complete	244366.211	Klebsiella variicola 13450	Klebsiella variicola	NA
GCF_003286975	Complete	72407.1130	Klebsiella pneumoniae pneumoniae 12208	Klebsiella pneumoniae	NA
GCF_003286995	Complete	72407.1131	Klebsiella pneumoniae pneumoniae SC7	Klebsiella pneumoniae	NA
GCF_003287245	Complete	562.30430	Escherichia coli	Escherichia coli	NA
GCF_003288275	Complete	562.30432	Escherichia coli RM9975	Escherichia coli	NA
GCF_003288295	Complete	562.30433	Escherichia coli RM9131	Escherichia coli	NA
GCF_003288375	Complete	573.18680	Klebsiella pneumoniae AR362	Klebsiella pneumoniae	NA
GCF_003288415	Complete	562.30434	Escherichia coli AR452	Escherichia coli	NA
GCF_003288455	Complete	562.30435	Escherichia coli AR451	Escherichia coli	NA
GCF_003288475	Complete	550.1584	Enterobacter hormaechei AR038	Enterobacter hormaechei	NA
GCF_003290205	Complete	562.30447	Escherichia coli 99-3165	Escherichia coli	NA
GCF_003290425	Complete	244366.212	Klebsiella variicola E57-7	Klebsiella variicola	NA
GCF_003308955	Complete	562.30991	Escherichia coli 2017C-4109	Escherichia coli	NA
GCF_003308975	Complete	562.30992	Escherichia coli 2017C-4173W12	Escherichia coli	NA
GCF_003312485	Complete	NA	Escherichia albertii 05-3106	Escherichia albertii	NA
GCF_003312525	Complete	NA	Escherichia albertii 2012EL-1823B	Escherichia albertii	NA
GCF_003312545	Complete	NA	Escherichia albertii 2013C-4143	Escherichia albertii	NA
GCF_003312565	Complete	28901.4086	Salmonella enterica enterica Enteritidis 2017K-0021	Salmonella enterica	NA
GCF_003316815	Complete	NA	Escherichia albertii 07-3866	Escherichia albertii	NA
GCF_003324755	Complete	59201.919	Salmonella enterica diarizonae 48 i z SA20121591	Salmonella enterica	NA
GCF_003324775	Complete	59201.920	Salmonella enterica arizonae 63 gz51-SA19981204	Salmonella enterica	NA
GCF_003324795	Complete	59201.921	Salmonella enterica salamae 56 z10 enx SA20011914	Salmonella enterica	NA
GCF_003324815	Complete	59201.922	Salmonella enterica salamae 56 b 15 SA20053897	Salmonella enterica	NA
GCF_003324835	Complete	59201.923	Salmonella enterica enterica Brandenburg SA20113174	Salmonella enterica	NA
GCF_003324855	Complete	59201.924	Salmonella enterica enterica Brandenburg SA20064858	Salmonella enterica	NA
GCF_003324875	Complete	59201.925	Salmonella enterica enterica Berta SA20141895	Salmonella enterica	NA
GCF_003324915	Complete	28901.4159	Salmonella enterica SA20030575	Salmonella enterica	NA
GCF_003324935	Complete	28901.4160	Salmonella enterica SA20052327	Salmonella enterica	NA
GCF_003324955	Complete	28901.4161	Salmonella enterica SA19992307	Salmonella enterica	NA
GCF_003324975	Complete	28901.4162	Salmonella enterica SA20044414	Salmonella enterica	NA
GCF_003324995	Complete	28901.4164	Salmonella enterica SA20043041	Salmonella enterica	NA
GCF_003325015	Complete	28901.4163	Salmonella enterica SA20031245	Salmonella enterica	NA
GCF_003325035	Complete	28901.4165	Salmonella enterica SA20100201	Salmonella enterica	NA
GCF_003325075	Complete	28901.4167	Salmonella enterica SA20104250	Salmonella enterica	NA
GCF_003325095	Complete	28901.4168	Salmonella enterica SA20051401	Salmonella enterica	NA
GCF_003325115	Complete	28901.4169	Salmonella enterica SA20080453	Salmonella enterica	NA
GCF_003325135	Complete	28901.4170	Salmonella enterica SA20083530	Salmonella enterica	NA
GCF_003325155	Complete	28901.4171	Salmonella enterica SA20051528	Salmonella enterica	NA
GCF_003325195	Complete	28901.4173	Salmonella enterica SA20075157	Salmonella enterica	NA
GCF_003325215	Complete	28901.4174	Salmonella enterica SA20021456	Salmonella enterica	NA
GCF_003325255	Complete	28901.4176	Salmonella enterica SA20041605	Salmonella enterica	NA
GCF_003325275	Complete	28901.4177	Salmonella enterica SA20101045	Salmonella enterica	NA
GCF_003325315	Complete	28901.4179	Salmonella enterica SA20055162	Salmonella enterica	NA
GCF_003325335	Complete	59201.927	Salmonella enterica enterica Ohio SA20120345	Salmonella enterica	NA
GCF_003325975	Complete	562.33282	Escherichia coli AMSHJX01	Escherichia coli	NA
GCF_003330945	Complete	72407.1137	Klebsiella pneumoniae pneumoniae KC-Pl-HB1	Klebsiella pneumoniae	NA
GCF_003336405	Complete	562.33376	Escherichia coli AMSCJX02	Escherichia coli	NA
GCF_003343225	Complete	141679.7	Photorhabdus laumondii laumondii DJC	Photorhabdus laumondii	NA
GCF_003343245	Complete	141679.8	Photorhabdus laumondii laumondii TT01	Photorhabdus laumondii	Type strain
GCF_003344465	Complete	562.33453	Escherichia coli MCJCHV1	Escherichia coli	NA
GCF_003346835	Complete	562.33455	Escherichia coli ST80 L1 NDM10 2017	Escherichia coli	NA
GCF_003347075	Complete	59201.928	Salmonella enterica enterica LSP389/97	Salmonella enterica	NA
GCF_003351385	Complete	562.33462	Escherichia coli ST410 NW1 NDM09 2017	Escherichia coli	NA
GCF_003351485	Complete	562.33463	Escherichia coli M16807	Escherichia coli	NA
GCF_003352425	Complete	562.33465	Escherichia coli FORC064	Escherichia coli	NA
GCF_003354245	Complete	636.28	Edwardsiella tarda ET1	Edwardsiella tarda	NA
GCF_003355135	Complete	615.724	Serratia marcescens N4-5	Serratia marcescens	NA
GCF_003355175	Complete	562.33466	Escherichia coli ST2350 SE1 NDM03 2018	Escherichia coli	NA
GCF_003367555	Complete	573.19949	Klebsiella pneumoniae F1	Klebsiella pneumoniae	NA
GCF_003367885	Complete	562.33717	Escherichia coli C600	Escherichia coli	NA
GCF_003382565	Complete	NA	Pectobacterium aquaticum A212-S19-A16	Pectobacterium aquaticum	NA
GCF_003382725	Complete	1296536.46	Enterobacter hormaechei xiangfangensis OSUVMCKPC4-2	Enterobacter hormaechei	NA
GCF_003391335	Complete	472834.3	Candidatus Purcelliella pentastirinorum OLIH	Candidatus Purcelliella pentastirinorum	NA
GCF_003399775	Complete	562.70075	Escherichia coli CFSAN061769	Escherichia coli	NA
GCF_003399795	Complete	NA	Escherichia coli CFSAN061768	Escherichia coli	NA
GCF_003399845	Complete	NA	Escherichia coli CFSAN061761	Escherichia coli	NA
GCF_003399885	Complete	NA	Escherichia coli CFSAN061763	Escherichia coli	NA
GCF_003399895	Complete	NA	Escherichia coli CFSAN061762	Escherichia coli	NA
GCF_003399945	Complete	562.70077	Escherichia coli CFSAN061772	Escherichia coli	NA
GCF_003400045	Complete	562.70076	Escherichia coli CFSAN061771	Escherichia coli	NA
GCF_003402955	Complete	562.33779	Escherichia coli cq9	Escherichia coli	NA
GCF_003403135	Complete	204039.55	Dickeya dianthicola ME23	Dickeya dianthicola	NA
GCF_003408555	Complete	158836.191	Enterobacter hormaechei 2013 1a	Enterobacter hormaechei	NA
GCF_003408575	Complete	158836.193	Enterobacter hormaechei N1	Enterobacter hormaechei	NA
GCF_003408595	Complete	158836.192	Enterobacter hormaechei A1	Enterobacter hormaechei	NA
GCF_003408615	Complete	573.19985	Klebsiella pneumoniae N4b	Klebsiella pneumoniae	NA
GCF_003410275	Complete	562.33780	Escherichia coli N3	Escherichia coli	NA
GCF_003413625	Complete	562.33783	Escherichia coli UK Dog Liverpool	Escherichia coli	NA
GCF_003428425	Complete	158836.198	Enterobacter hormaechei WCHEH020038	Enterobacter hormaechei	NA
GCF_003429365	Complete	149539.1432	Salmonella enterica enterica Enteritidis FORC075	Salmonella enterica	NA
GCF_003429425	Complete	59201.931	Salmonella enterica enterica BAA1586	Salmonella enterica	NA
GCF_003429445	Complete	59201.932	Salmonella enterica enterica BAA1672	Salmonella enterica	NA
GCF_003429545	Complete	573.20005	Klebsiella pneumoniae 160111	Klebsiella pneumoniae	NA
GCF_003429625	Complete	244366.237	Klebsiella variicola X39	Klebsiella variicola	NA
GCF_003432145	Complete	573.20007	Klebsiella pneumoniae KSB1 1I-sc-2280289	Klebsiella pneumoniae	NA
GCF_003432165	Complete	573.20008	Klebsiella pneumoniae MSB1 8A-sc-2280397	Klebsiella pneumoniae	NA
GCF_003432185	Complete	573.20009	Klebsiella pneumoniae INF206-sc-2280074	Klebsiella pneumoniae	NA
GCF_003432205	Complete	573.20010	Klebsiella pneumoniae KSB1 7F-sc-2280268	Klebsiella pneumoniae	NA
GCF_003432245	Complete	573.20012	Klebsiella pneumoniae INF116-sc-2279924	Klebsiella pneumoniae	NA
GCF_003432265	Complete	573.20013	Klebsiella pneumoniae QMP B2-170	Klebsiella pneumoniae	NA
GCF_003432285	Complete	573.20014	Klebsiella pneumoniae INF125-sc-2279943	Klebsiella pneumoniae	NA
GCF_003432305	Complete	562.33984	Escherichia coli 2452	Escherichia coli	NA
GCF_003432405	Complete	573.20015	Klebsiella pneumoniae ZYST1	Klebsiella pneumoniae	NA
GCF_003433275	Complete	1200752.3	Escherichia coli NCCP15648	Escherichia coli	NA
GCF_003443755	Complete	573.20030	Klebsiella pneumoniae 1050	Klebsiella pneumoniae	NA
GCF_003443795	Complete	562.33989	Escherichia coli E706	Escherichia coli	NA
GCF_003443815	Complete	562.33990	Escherichia coli E308	Escherichia coli	NA
GCF_003443835	Complete	1463165.82	Klebsiella quasipneumoniae L22	Klebsiella quasipneumoniae	NA
GCF_003444755	Complete	550.1665	Enterobacter hormaechei FRM	Enterobacter hormaechei	NA
GCF_003485445	Complete	55211.8	Erwinia persicina B64	Erwinia persicina	NA
GCF_003491165	Complete	562.34017	Escherichia coli FORC069	Escherichia coli	NA
GCF_003515965	Complete	28901.4306	Salmonella enterica FORC074	Salmonella enterica	NA
GCF_003515985	Complete	1082704.5	Lonsdalea britannica 477	Lonsdalea britannica	NA
GCF_003516125	Complete	NA	Cronobacter sakazakii CS931	Cronobacter sakazakii	NA
GCF_003546885	Complete	548.357	Klebsiella aerogenes FDAARGOS327	Klebsiella aerogenes	NA
GCF_003546905	Complete	633.129	Yersinia pseudotuberculosis FDAARGOS342	Yersinia pseudotuberculosis	NA
GCF_003570765	Complete	562.34084	Escherichia coli GE3	Escherichia coli	NA
GCF_003571525	Complete	573.20059	Klebsiella pneumoniae AR0076	Klebsiella pneumoniae	NA
GCF_003571545	Complete	573.20060	Klebsiella pneumoniae AR0135	Klebsiella pneumoniae	NA
GCF_003571585	Complete	573.20061	Klebsiella pneumoniae AR0160	Klebsiella pneumoniae	NA
GCF_003571605	Complete	573.20062	Klebsiella pneumoniae AR0075	Klebsiella pneumoniae	NA
GCF_003571625	Complete	28150.63	Salmonella enterica enterica Senftenberg AR0127	Salmonella enterica	NA
GCF_003571645	Complete	573.20063	Klebsiella pneumoniae AR0097	Klebsiella pneumoniae	NA
GCF_003571665	Complete	562.34085	Escherichia coli AR0086	Escherichia coli	NA
GCF_003571685	Complete	562.34086	Escherichia coli AR0013	Escherichia coli	NA
GCF_003571705	Complete	573.20064	Klebsiella pneumoniae AR0109	Klebsiella pneumoniae	NA
GCF_003571745	Complete	573.20065	Klebsiella pneumoniae AR0046	Klebsiella pneumoniae	NA
GCF_003571765	Complete	562.34087	Escherichia coli ECCWS199	Escherichia coli	NA
GCF_003571785	Complete	562.34088	Escherichia coli AR0067	Escherichia coli	NA
GCF_003571825	Complete	562.34089	Escherichia coli AR0089	Escherichia coli	NA
GCF_003573445	Complete	582.172	Morganella morganii DG56-16	Morganella morganii	NA
GCF_003573465	Complete	34038.12	Rahnella aquatilis ZF7	Rahnella aquatilis	NA
GCF_003573505	Complete	550.1668	Enterobacter cloacae AR0073	Enterobacter cloacae	NA
GCF_003574235	Complete	573.20071	Klebsiella pneumoniae KP33	Klebsiella pneumoniae	NA
GCF_003574255	Complete	573.20072	Klebsiella pneumoniae KP64	Klebsiella pneumoniae	NA
GCF_003574275	Complete	573.20073	Klebsiella pneumoniae KP67	Klebsiella pneumoniae	NA
GCF_003575005	Complete	628.24	Xenorhabdus nematophila YL001	Xenorhabdus nematophila	NA
GCF_003581245	Complete	NA	Salmonella enterica enterica Newport CFSAN000827	Salmonella enterica	NA
GCF_003584585	Complete	573.20086	Klebsiella pneumoniae GSU10-3	Klebsiella pneumoniae	NA
GCF_003586025	Complete	1296536.49	Enterobacter hormaechei xiangfangensis OSUKPC4 L	Enterobacter hormaechei	NA
GCF_003586065	Complete	1055544.3	Escherichia coli O145 RM9872	Escherichia coli	NA
GCF_003589785	Complete	98360.273	Salmonella enterica enterica Dublin CVM N53043	Salmonella enterica	NA
GCF_003589805	Complete	NA	Salmonella enterica enterica Dublin CVM N45955	Salmonella enterica	NA
GCF_003589825	Complete	98360.274	Salmonella enterica enterica Dublin CVM34981	Salmonella enterica	NA
GCF_003589845	Complete	98360.275	Salmonella enterica enterica Dublin CVM22453	Salmonella enterica	NA
GCF_003589865	Complete	98360.276	Salmonella enterica enterica Dublin CVM22429	Salmonella enterica	NA
GCF_003590665	Complete	573.20090	Klebsiella pneumoniae INF235-sc-2280127	Klebsiella pneumoniae	NA
GCF_003590695	Complete	1077085.4	Salmonella enterica enterica Fresno USMARC69835	Salmonella enterica	NA
GCF_003590755	Complete	98360.277	Salmonella enterica enterica Dublin USMARC69838	Salmonella enterica	NA
GCF_003594935	Complete	NA	Enterobacter huaxiensis 090008 WCHEHu090008	Enterobacter huaxiensis	Type strain
GCF_003595645	Complete	98360.280	Salmonella enterica enterica Dublin USMARC69840	Salmonella enterica	NA
GCF_003595725	Complete	98360.281	Salmonella enterica enterica Dublin USMARC69807	Salmonella enterica	NA
GCF_003597695	Complete	573.22547	Klebsiella pneumoniae ST307PT04	Klebsiella pneumoniae	NA
GCF_003597715	Complete	573.22548	Klebsiella pneumoniae ST307PT02	Klebsiella pneumoniae	NA
GCF_003597735	Complete	573.22549	Klebsiella pneumoniae ST307PT03	Klebsiella pneumoniae	NA
GCF_003597755	Complete	573.22550	Klebsiella pneumoniae ST307PT01	Klebsiella pneumoniae	NA
GCF_003606225	Complete	605.62	Salmonella enterica enterica Pullorum QJ2D-Sal	Salmonella enterica	NA
GCF_003606425	Complete	624.1640	Shigella sonnei AR0030	Shigella sonnei	NA
GCF_003627015	Complete	NA	Salmonella enterica enterica Bareilly CFSAN000191	Salmonella enterica	NA
GCF_003627855	Complete	562.36160	Escherichia coli 118UI	Escherichia coli	NA
GCF_003628575	Complete	1905730.11	Pectobacterium parmentieri IFB5408	Pectobacterium parmentieri	NA
GCF_003628595	Complete	1905730.12	Pectobacterium parmentieri IFB5485	Pectobacterium parmentieri	NA
GCF_003628635	Complete	1905730.14	Pectobacterium parmentieri IFB5432	Pectobacterium parmentieri	NA
GCF_003628655	Complete	1905730.15	Pectobacterium parmentieri IFB5441	Pectobacterium parmentieri	NA
GCF_003628675	Complete	1905730.16	Pectobacterium parmentieri IFB5486	Pectobacterium parmentieri	NA
GCF_003628695	Complete	1905730.18	Pectobacterium parmentieri IFB5604	Pectobacterium parmentieri	NA
GCF_003628735	Complete	1905730.19	Pectobacterium parmentieri IFB5619	Pectobacterium parmentieri	NA
GCF_003628775	Complete	1778540.8	Dickeya fangzhongdai PA1	Dickeya fangzhongdai	NA
GCF_003641265	Complete	59201.978	Salmonella enterica enterica Lubbock 10TTU468x	Salmonella enterica	NA
GCF_003641285	Complete	59201.979	Salmonella enterica enterica Montevideo 11TTUC-046	Salmonella enterica	NA
GCF_003641305	Complete	59201.980	Salmonella enterica enterica Mbandaka 11TTU1615b	Salmonella enterica	NA
GCF_003641325	Complete	59201.981	Salmonella enterica enterica Lubbock 11TTU1590	Salmonella enterica	NA
GCF_003660125	Complete	158836.200	Enterobacter hormaechei C15117	Enterobacter hormaechei	NA
GCF_003660185	Complete	573.22553	Klebsiella pneumoniae INF078	Klebsiella pneumoniae	NA
GCF_003660205	Complete	573.22554	Klebsiella pneumoniae INF237	Klebsiella pneumoniae	NA
GCF_003665375	Complete	208224.46	Enterobacter kobei WCHEK045523	Enterobacter kobei	NA
GCF_003665535	Complete	546.462	Citrobacter freundii UMH19	Citrobacter freundii	NA
GCF_003665555	Complete	67827.18	Citrobacter werkmanii UMH18	Citrobacter werkmanii	NA
GCF_003665575	Complete	1563222.9	Citrobacter pasteurii UMH17	Citrobacter pasteurii	NA
GCF_003665595	Complete	546.463	Citrobacter freundii UMH15	Citrobacter freundii	NA
GCF_003665615	Complete	546.464	Citrobacter freundii UMH14	Citrobacter freundii	NA
GCF_003665635	Complete	546.465	Citrobacter freundii UMH13	Citrobacter freundii	NA
GCF_003665655	Complete	546.466	Citrobacter freundii HM38	Citrobacter freundii	NA
GCF_003665675	Complete	546.467	Citrobacter freundii UMH16	Citrobacter freundii	NA
GCF_003667385	Complete	562.36204	Escherichia coli BE2-5	Escherichia coli	NA
GCF_003667405	Complete	562.36205	Escherichia coli W2-5	Escherichia coli	NA
GCF_003667425	Complete	562.36206	Escherichia coli W5-6	Escherichia coli	NA
GCF_003671935	Complete	118109.3	Buchnera aphidicola Rhopalosiphum maidis BTI	Buchnera aphidicola	NA
GCF_003691385	Complete	149539.1478	Salmonella enterica enterica Enteritidis SEO	Salmonella enterica	NA
GCF_003691425	Complete	562.36249	Escherichia coli CP53	Escherichia coli	NA
GCF_003692695	Complete	573.22595	Klebsiella pneumoniae 2e	Klebsiella pneumoniae	NA
GCF_003697165	Complete	NA	Escherichia coli DSM30083 JCM1649 ATCC11775	Escherichia coli	Type strain
GCF_003703795	Complete	562.36250	Escherichia coli ECCHD184	Escherichia coli	NA
GCF_003704305	Complete	549.107	Pantoea agglomerans TH81	Pantoea agglomerans	NA
GCF_003710125	Complete	58712.121	Salmonella enterica enterica Anatum CFSAN076215	Salmonella enterica	NA
GCF_003710145	Complete	28147.42	Salmonella enterica enterica Oranienburg CFSAN076211	Salmonella enterica	NA
GCF_003710165	Complete	149539.1479	Salmonella enterica enterica Enteritidis CFSAN076214	Salmonella enterica	NA
GCF_003710185	Complete	143221.89	Salmonella enterica enterica Tennessee CFSAN076210	Salmonella enterica	NA
GCF_003710205	Complete	192954.76	Salmonella enterica enterica Mbandaka CFSAN076213	Salmonella enterica	NA
GCF_003711005	Complete	562.36255	Escherichia coli L73	Escherichia coli	NA
GCF_003711045	Complete	562.36256	Escherichia coli WCHEC020031	Escherichia coli	NA
GCF_003711065	Complete	573.22601	Klebsiella pneumoniae WCHKP115069	Klebsiella pneumoniae	NA
GCF_003716995	Complete	90370.2473	Salmonella enterica enterica Typhi 311189 221186	Salmonella enterica	NA
GCF_003717015	Complete	90370.2475	Salmonella enterica enterica Typhi 311189 220186	Salmonella enterica	NA
GCF_003717035	Complete	90370.2474	Salmonella enterica enterica Typhi 311189 219186	Salmonella enterica	NA
GCF_003717055	Complete	90370.2476	Salmonella enterica enterica Typhi 311189 217103	Salmonella enterica	NA
GCF_003717075	Complete	90370.2477	Salmonella enterica enterica Typhi 311189 216103	Salmonella enterica	NA
GCF_003717095	Complete	90370.2478	Salmonella enterica enterica Typhi 311189 215186	Salmonella enterica	NA
GCF_003717115	Complete	90370.2479	Salmonella enterica enterica Typhi 311189 214186	Salmonella enterica	NA
GCF_003717135	Complete	90370.2480	Salmonella enterica enterica Typhi 311189 213186	Salmonella enterica	NA
GCF_003717215	Complete	90370.2481	Salmonella enterica enterica Typhi 311189 212186	Salmonella enterica	NA
GCF_003717285	Complete	90370.2482	Salmonella enterica enterica Typhi 311189 211186	Salmonella enterica	NA
GCF_003717355	Complete	90370.2483	Salmonella enterica enterica Typhi 311189 210186	Salmonella enterica	NA
GCF_003717395	Complete	90370.2484	Salmonella enterica enterica Typhi 311189 208186	Salmonella enterica	NA
GCF_003717435	Complete	90370.2485	Salmonella enterica enterica Typhi 311189 208103	Salmonella enterica	NA
GCF_003717455	Complete	90370.2486	Salmonella enterica enterica Typhi 311189 207186	Salmonella enterica	NA
GCF_003717475	Complete	90370.2487	Salmonella enterica enterica Typhi 311189 206186	Salmonella enterica	NA
GCF_003717515	Complete	90370.2488	Salmonella enterica enterica Typhi 311189 205186	Salmonella enterica	NA
GCF_003717535	Complete	90370.2489	Salmonella enterica enterica Typhi 311189 204186	Salmonella enterica	NA
GCF_003717575	Complete	90370.2490	Salmonella enterica enterica Typhi 311189 202186	Salmonella enterica	NA
GCF_003717595	Complete	562.36257	Escherichia coli ER1709	Escherichia coli	NA
GCF_003717615	Complete	90370.2491	Salmonella enterica enterica Typhi 343077 260153	Salmonella enterica	NA
GCF_003717635	Complete	90370.2493	Salmonella enterica enterica Typhi 343077 255118	Salmonella enterica	NA
GCF_003717655	Complete	90370.2492	Salmonella enterica enterica Typhi 343077 228157	Salmonella enterica	NA
GCF_003717675	Complete	90370.2494	Salmonella enterica enterica Typhi 343077 228140	Salmonella enterica	NA
GCF_003717695	Complete	90370.2495	Salmonella enterica enterica Typhi 343077 215174	Salmonella enterica	NA
GCF_003717715	Complete	90370.2496	Salmonella enterica enterica Typhi 343077 214162	Salmonella enterica	NA
GCF_003717735	Complete	90370.2497	Salmonella enterica enterica Typhi 343077 214135	Salmonella enterica	NA
GCF_003717755	Complete	90370.2499	Salmonella enterica enterica Typhi 343077 213147	Salmonella enterica	NA
[truncated: 5,132 more rows]
