# Supplementary material for: Fast genome-based delimitation of Enterobacterales species
Source: PLoS One. 2023 Sep 14;18(9):e0291492. doi: 10.1371/journal.pone.0291492 (PMC10501659; doi:10.1371/journal.pone.0291492)
Supplement: S3 Table — https://www.doi.org/10.6084/m9.figshare.22680313. (TSV) [file pone.0291492.s003.tsv]

seq	Species	Group14	Group25	Type
GCF_000005845	Escherichia coli	Escherichia coli 01	Escherichia coli 01	NA
GCF_000006925	Shigella flexneri	Shigella flexneri	Shigella flexneri	NA
GCF_000007405	Shigella flexneri	Shigella flexneri	Shigella flexneri	NA
GCF_000007445	Escherichia coli	Escherichia coli 02	Escherichia coli 03	NA
GCF_000008865	Escherichia coli	Escherichia coli 03	Escherichia coli 04	NA
GCF_000009565	Escherichia coli	Escherichia coli 01	Escherichia coli 01	NA
GCF_000010245	Escherichia coli	Escherichia coli 01	Escherichia coli 01	NA
GCF_000010385	Escherichia coli	Escherichia coli 01	Escherichia coli 02	NA
GCF_000010485	Escherichia coli	Escherichia coli 02	Escherichia coli 03	NA
GCF_000010745	Escherichia coli	Escherichia coli 01	Escherichia coli 02	NA
GCF_000010765	Escherichia coli	Escherichia coli 01	Escherichia coli 02	NA
GCF_000012005	Shigella dysenteriae	Shigella dysenteriae	Shigella dysenteriae	NA
GCF_000012025	Shigella boydii	Shigella flexneri	Shigella boydii	NA
GCF_000013265	Escherichia coli	Escherichia coli 02	Escherichia coli 03	NA
GCF_000013305	Escherichia coli	Escherichia coli 02	Escherichia coli 03	NA
GCF_000013585	Shigella flexneri	Shigella flexneri	Shigella flexneri	NA
GCF_000014845	Escherichia coli	Escherichia coli 02	Escherichia coli 03	NA
GCF_000017745	Escherichia coli	Escherichia coli 01	Escherichia coli 02	NA
GCF_000017765	Escherichia coli	Escherichia coli 01	Escherichia coli 01	NA
GCF_000017985	Escherichia coli	Escherichia coli 01	Escherichia coli 01	NA
GCF_000019385	Escherichia coli	Escherichia coli 01	Escherichia coli 01	NA
GCF_000019425	Escherichia coli	Escherichia coli 01	Escherichia coli 01	NA
GCF_000019645	Escherichia coli	Escherichia coli 05	Escherichia coli 06	NA
GCF_000020185	Shigella boydii	Shigella flexneri	Shigella boydii	NA
GCF_000021125	Escherichia coli	Escherichia coli 03	Escherichia coli 04	NA
GCF_000022225	Escherichia coli	Escherichia coli 03	Escherichia coli 04	NA
GCF_000022245	Shigella flexneri	Shigella flexneri	Shigella flexneri	NA
GCF_000022345	Escherichia coli	Escherichia coli 01	Escherichia coli 01	NA
GCF_000023365	Escherichia coli	Escherichia coli 01	Escherichia coli 01	NA
GCF_000023665	Escherichia coli	Escherichia coli 01	Escherichia coli 01	NA
GCF_000025165	Escherichia coli	Escherichia coli 03	Escherichia coli 04	NA
GCF_000025745	Escherichia coli	Escherichia coli 02	Escherichia coli 03	NA
GCF_000026245	Escherichia coli	Escherichia coli 01	Escherichia coli 02	NA
GCF_000026265	Escherichia coli	Escherichia coli 01	Escherichia coli 02	NA
GCF_000026285	Escherichia coli	Escherichia coli 02	Escherichia coli 03	NA
GCF_000026345	Escherichia coli	Escherichia coli 05	Escherichia coli 06	NA
GCF_000026545	Escherichia coli	Escherichia coli 02	Escherichia coli 11	NA
GCF_000027125	Escherichia coli	Escherichia coli 04	Escherichia coli 07	NA
GCF_000091005	Escherichia coli	Escherichia coli 01	Escherichia coli 02	NA
GCF_000092525	Shigella sonnei	Shigella flexneri	Shigella sonnei	NA
GCF_000148365	Escherichia coli	Escherichia coli 02	Escherichia coli 03	NA
GCF_000148605	Escherichia coli	Escherichia coli 02	Escherichia coli 03	NA
GCF_000167875	Escherichia coli	Escherichia coli 01	Escherichia coli 02	NA
GCF_000183345	Escherichia coli	Escherichia coli 02	Escherichia coli 03	NA
GCF_000184185	Escherichia coli	Escherichia coli 01	Escherichia coli 02	NA
GCF_000210475	Escherichia coli	Escherichia coli 01	Escherichia coli 01	NA
GCF_000212715	Escherichia coli	Escherichia coli 01	Escherichia coli 01	NA
GCF_000219515	Escherichia coli	Escherichia coli 07	Escherichia coli 12	NA
GCF_000227625	Escherichia coli	Escherichia coli 05	Escherichia coli 06	NA
GCF_000233875	Escherichia coli	Escherichia coli 02	Escherichia coli 03	NA
GCF_000233895	Escherichia coli	Escherichia coli 02	Escherichia coli 03	NA
GCF_000245515	Escherichia coli	Escherichia coli 03	Escherichia coli 04	NA
GCF_000258025	Escherichia coli	Escherichia coli 01	Escherichia coli 02	NA
GCF_000262125	Escherichia coli	Escherichia coli 03	Escherichia coli 04	NA
GCF_000283715	Shigella sonnei	Shigella flexneri	Shigella sonnei	NA
GCF_000284495	Escherichia coli	Escherichia coli 02	Escherichia coli 03	NA
GCF_000285655	Escherichia coli	Escherichia coli 02	Escherichia coli 03	NA
GCF_000299255	Escherichia coli	Escherichia coli 01	Escherichia coli 02	NA
GCF_000299455	Escherichia coli	Escherichia coli 01	Escherichia coli 02	NA
GCF_000299475	Escherichia coli	Escherichia coli 01	Escherichia coli 02	NA
GCF_000332755	Escherichia coli	Escherichia coli 01	Escherichia coli 02	NA
GCF_000464955	Escherichia coli	Escherichia coli 01	Escherichia coli 02	NA
GCF_000468515	Escherichia coli	Escherichia coli 01	Escherichia coli 02	NA
GCF_000493755	Escherichia coli	Escherichia coli 02	Escherichia coli 03	NA
GCF_000499485	Escherichia coli	Escherichia coli 01	Escherichia coli 01	NA
GCF_000520035	Escherichia coli	Escherichia coli 03	Escherichia coli 04	NA
GCF_000520055	Escherichia coli	Escherichia coli 03	Escherichia coli 04	NA
GCF_000597845	Escherichia coli	Escherichia coli 01	Escherichia coli 01	NA
GCF_000599665	Escherichia coli	Escherichia coli 04	Escherichia coli 05	NA
GCF_000618005	Escherichia coli	Escherichia coli 01	Escherichia coli 01	NA
GCF_000618905	Escherichia coli	Escherichia coli 01	Escherichia coli 02	NA
GCF_000662395	Escherichia coli	Escherichia coli 03	Escherichia coli 04	NA
GCF_000671295	Escherichia coli	Escherichia coli 03	Escherichia coli 04	NA
GCF_000714595	Escherichia coli	Escherichia coli 02	Escherichia coli 03	NA
GCF_000725305	Escherichia coli	Escherichia coli 01	Escherichia coli 01	NA
GCF_000730345	Escherichia coli	Escherichia coli 03	Escherichia coli 04	NA
GCF_000732965	Escherichia coli	Escherichia coli 03	Escherichia coli 04	NA
GCF_000743255	Escherichia coli	Escherichia coli 02	Escherichia coli 03	NA
GCF_000743955	Shigella flexneri	Shigella flexneri	Shigella flexneri	NA
GCF_000743995	Shigella flexneri	Shigella flexneri	Shigella flexneri	NA
GCF_000750555	Escherichia coli	Escherichia coli 01	Escherichia coli 01	NA
GCF_000783735	Shigella flexneri	Shigella flexneri	Shigella flexneri	NA
GCF_000784925	Escherichia coli	Escherichia coli 05	Escherichia coli 06	NA
GCF_000800215	Escherichia coli	Escherichia coli 01	Escherichia coli 01	NA
GCF_000800765	Escherichia coli	Escherichia coli 01	Escherichia coli 01	NA
GCF_000801165	Escherichia coli	Escherichia coli 01	Escherichia coli 02	NA
GCF_000801185	Escherichia coli	Escherichia coli 01	Escherichia coli 02	NA
GCF_000803705	Escherichia coli	Escherichia coli 03	Escherichia coli 04	NA
GCF_000813165	Escherichia coli	Escherichia coli 02	Escherichia coli 03	NA
GCF_000814145	Escherichia coli	Escherichia coli 01	Escherichia coli 01	NA
GCF_000819645	Escherichia coli	Escherichia coli 01	Escherichia coli 02	NA
GCF_000827105	Escherichia coli	Escherichia coli 03	Escherichia coli 09	NA
GCF_000829985	Escherichia coli	Escherichia coli 01	Escherichia coli 01	NA
GCF_000830035	Escherichia coli	Escherichia coli 01	Escherichia coli 01	NA
GCF_000831565	Escherichia coli	Escherichia coli 01	Escherichia coli 02	NA
GCF_000833145	Escherichia coli	Escherichia coli 01	Escherichia coli 01	NA
GCF_000833635	Escherichia coli	Escherichia coli 01	Escherichia coli 01	NA
GCF_000931565	Escherichia coli	Escherichia coli 02	Escherichia coli 03	NA
GCF_000952955	Escherichia coli	Escherichia coli 01	Escherichia coli 01	NA
GCF_000953515	Escherichia coli	Escherichia coli 01	Escherichia coli 01	NA
GCF_000967155	Escherichia coli	Escherichia coli 01	Escherichia coli 02	NA
GCF_000968515	Escherichia coli	Escherichia coli 01	Escherichia coli 01	NA
GCF_000971615	Escherichia coli	Escherichia coli 01	Escherichia coli 02	NA
GCF_000974405	Escherichia coli	Escherichia coli 01	Escherichia coli 01	NA
GCF_000974465	Escherichia coli	Escherichia coli 01	Escherichia coli 01	NA
GCF_000974505	Escherichia coli	Escherichia coli 01	Escherichia coli 01	NA
GCF_000974535	Escherichia coli	Escherichia coli 01	Escherichia coli 01	NA
GCF_000974575	Escherichia coli	Escherichia coli 01	Escherichia coli 01	NA
GCF_000974825	Escherichia coli	Escherichia coli 01	Escherichia coli 01	NA
GCF_000974865	Escherichia coli	Escherichia coli 01	Escherichia coli 01	NA
GCF_000974885	Escherichia coli	Escherichia coli 01	Escherichia coli 01	NA
GCF_000978815	Escherichia coli	Escherichia coli 03	Escherichia coli 04	NA
GCF_000978845	Escherichia coli	Escherichia coli 03	Escherichia coli 04	NA
GCF_000981485	Escherichia coli	Escherichia coli 01	Escherichia coli 01	NA
GCF_000986765	Escherichia coli	Escherichia coli 01	Escherichia coli 02	NA
GCF_000987875	Escherichia coli	Escherichia coli 01	Escherichia coli 01	NA
GCF_000988355	Escherichia coli	Escherichia coli 01	Escherichia coli 01	NA
GCF_000988385	Escherichia coli	Escherichia coli 01	Escherichia coli 01	NA
GCF_000988425	Escherichia coli	Escherichia coli 01	Escherichia coli 01	NA
GCF_000988465	Escherichia coli	Escherichia coli 01	Escherichia coli 01	NA
GCF_001007915	Escherichia coli	Escherichia coli 01	Escherichia coli 02	NA
GCF_001020945	Escherichia coli	Escherichia coli 01	Escherichia coli 01	NA
GCF_001021595	Escherichia coli	Escherichia coli 02	Escherichia coli 03	NA
GCF_001021615	Escherichia coli	Escherichia coli 02	Escherichia coli 03	NA
GCF_001021635	Escherichia coli	Escherichia coli 06	Escherichia coli 10	NA
GCF_001021855	Shigella flexneri	Shigella flexneri	Shigella flexneri	NA
GCF_001027225	Shigella boydii	Shigella flexneri	Shigella boydii	NA
GCF_001029125	Escherichia coli	Escherichia coli 01	Escherichia coli 01	NA
GCF_001039415	Escherichia coli	Escherichia coli 01	Escherichia coli 01	NA
GCF_001043215	Escherichia coli	Escherichia coli 01	Escherichia coli 01	NA
GCF_001051135	Escherichia coli	Escherichia coli 01	Escherichia coli 02	NA
GCF_001183645	Escherichia coli	Escherichia coli 01	Escherichia coli 01	NA
GCF_001183665	Escherichia coli	Escherichia coli 01	Escherichia coli 01	NA
GCF_001183685	Escherichia coli	Escherichia coli 01	Escherichia coli 01	NA
GCF_001276585	Escherichia coli	Escherichia coli 01	Escherichia coli 01	NA
GCF_001280325	Escherichia coli	Escherichia coli 02	Escherichia coli 03	NA
GCF_001280345	Escherichia coli	Escherichia coli 02	Escherichia coli 03	NA
GCF_001280385	Escherichia coli	Escherichia coli 02	Escherichia coli 03	NA
GCF_001280405	Escherichia coli	Escherichia coli 02	Escherichia coli 03	NA
GCF_001307215	Escherichia coli	Escherichia coli 03	Escherichia coli 04	NA
GCF_001420935	Escherichia coli	Escherichia coli 01	Escherichia coli 02	NA
GCF_001420955	Escherichia coli	Escherichia coli 06	Escherichia coli 10	NA
GCF_001442495	Escherichia coli	Escherichia coli 01	Escherichia coli 02	NA
GCF_001469815	Escherichia coli	Escherichia coli 02	Escherichia coli 03	NA
GCF_001485455	Escherichia coli	Escherichia coli 05	Escherichia coli 06	NA
GCF_001513615	Escherichia coli	Escherichia coli 02	Escherichia coli 03	NA
GCF_001513635	Escherichia coli	Escherichia coli 02	Escherichia coli 03	NA
GCF_001515725	Escherichia coli	Escherichia coli 01	Escherichia coli 02	NA
GCF_001518855	Shigella sonnei	Shigella flexneri	Shigella sonnei	NA
GCF_001558295	Shigella sonnei	Shigella flexneri	Shigella sonnei	NA
GCF_001558995	Escherichia coli	Escherichia coli 03	Escherichia coli 04	NA
GCF_001559615	Escherichia coli	Escherichia coli 01	Escherichia coli 01	NA
GCF_001559635	Escherichia coli	Escherichia coli 01	Escherichia coli 01	NA
GCF_001559655	Escherichia coli	Escherichia coli 01	Escherichia coli 01	NA
GCF_001559675	Escherichia coli	Escherichia coli 01	Escherichia coli 01	NA
GCF_001566615	Escherichia coli	Escherichia coli 02	Escherichia coli 03	NA
GCF_001566635	Escherichia coli	Escherichia coli 02	Escherichia coli 03	NA
GCF_001566675	Escherichia coli	Escherichia coli 02	Escherichia coli 03	NA
GCF_001577325	Escherichia coli	Escherichia coli 02	Escherichia coli 03	NA
GCF_001578125	Shigella flexneri	Shigella flexneri	Shigella flexneri	NA
GCF_001579965	Shigella flexneri	Shigella flexneri	Shigella flexneri	NA
GCF_001580175	Shigella flexneri	Shigella flexneri	Shigella flexneri	NA
GCF_001593565	Escherichia coli	Escherichia coli 02	Escherichia coli 03	NA
GCF_001610755	Escherichia coli	Escherichia coli 01	Escherichia coli 01	NA
GCF_001612475	Escherichia coli	Escherichia coli 03	Escherichia coli 04	NA
GCF_001612495	Escherichia coli	Escherichia coli 03	Escherichia coli 04	NA
GCF_001617565	Escherichia coli	Escherichia coli 02	Escherichia coli 03	NA
GCF_001618325	Escherichia coli	Escherichia coli 02	Escherichia coli 03	NA
GCF_001618345	Escherichia coli	Escherichia coli 02	Escherichia coli 03	NA
GCF_001618365	Escherichia coli	Escherichia coli 02	Escherichia coli 03	NA
GCF_001644725	Escherichia coli	Escherichia coli 01	Escherichia coli 02	NA
GCF_001644745	Escherichia coli	Escherichia coli 03	Escherichia coli 04	NA
GCF_001645235	Escherichia coli	Escherichia coli 01	Escherichia coli 02	NA
GCF_001650275	Escherichia coli	Escherichia coli 03	Escherichia coli 04	NA
GCF_001650295	Escherichia coli	Escherichia coli 03	Escherichia coli 04	NA
GCF_001651925	Escherichia coli	Escherichia coli 03	Escherichia coli 04	NA
GCF_001651945	Escherichia coli	Escherichia coli 03	Escherichia coli 04	NA
GCF_001651965	Escherichia coli	Escherichia coli 03	Escherichia coli 04	NA
GCF_001660565	Escherichia coli	Escherichia coli 01	Escherichia coli 02	NA
GCF_001660585	Escherichia coli	Escherichia coli 02	Escherichia coli 03	NA
GCF_001663075	Escherichia coli	Escherichia coli 01	Escherichia coli 01	NA
GCF_001663475	Escherichia coli	Escherichia coli 02	Escherichia coli 03	NA
GCF_001675145	Escherichia coli	Escherichia coli 02	Escherichia coli 03	NA
GCF_001677475	Escherichia coli	Escherichia coli 10	Escherichia coli 17	NA
GCF_001677495	Escherichia coli	Escherichia coli 01	Escherichia coli 02	NA
GCF_001677515	Escherichia coli	Escherichia coli 01	Escherichia coli 08	NA
GCF_001678925	Escherichia coli	Escherichia coli 01	Escherichia coli 01	NA
GCF_001678965	Escherichia coli	Escherichia coli 01	Escherichia coli 02	NA
GCF_001679985	Escherichia coli	Escherichia coli 01	Escherichia coli 02	NA
GCF_001682305	Escherichia coli	Escherichia coli 01	Escherichia coli 01	NA
GCF_001683435	Escherichia coli	Escherichia coli 02	Escherichia coli 03	NA
GCF_001693315	Escherichia coli	Escherichia coli 02	Escherichia coli 03	NA
GCF_001693635	Escherichia coli	Escherichia coli 01	Escherichia coli 02	NA
GCF_001695515	Escherichia coli	Escherichia coli 03	Escherichia coli 04	NA
GCF_001721125	Escherichia coli	Escherichia coli 01	Escherichia coli 02	NA
GCF_001721225	Escherichia coli	Escherichia coli 01	Escherichia coli 02	NA
GCF_001721525	Escherichia coli	Escherichia coli 05	Escherichia coli 06	NA
GCF_001723505	Escherichia coli	Escherichia coli 01	Escherichia coli 01	NA
GCF_001735705	Escherichia coli	Escherichia coli 01	Escherichia coli 01	NA
GCF_001750845	Escherichia coli	Escherichia coli 01	Escherichia coli 01	NA
GCF_001753445	Escherichia coli	Escherichia coli 03	Escherichia coli 04	NA
GCF_001753465	Escherichia coli	Escherichia coli 03	Escherichia coli 04	NA
GCF_001753485	Escherichia coli	Escherichia coli 03	Escherichia coli 04	NA
GCF_001753505	Escherichia coli	Escherichia coli 03	Escherichia coli 04	NA
GCF_001753525	Escherichia coli	Escherichia coli 03	Escherichia coli 04	NA
GCF_001753545	Escherichia coli	Escherichia coli 03	Escherichia coli 04	NA
GCF_001753565	Escherichia coli	Escherichia coli 03	Escherichia coli 04	NA
GCF_001806265	Escherichia coli	Escherichia coli 03	Escherichia coli 04	NA
GCF_001806285	Escherichia coli	Escherichia coli 03	Escherichia coli 04	NA
GCF_001860505	Escherichia coli	Escherichia coli 01	Escherichia coli 01	NA
GCF_001865295	Escherichia coli	Escherichia coli 03	Escherichia coli 04	NA
GCF_001874485	Escherichia coli	Escherichia coli 02	Escherichia coli 03	NA
GCF_001886535	Escherichia coli	Escherichia coli 01	Escherichia coli 01	NA
GCF_001886555	Escherichia coli	Escherichia coli 01	Escherichia coli 01	NA
GCF_001886575	Escherichia coli	Escherichia coli 01	Escherichia coli 01	NA
GCF_001886755	Escherichia coli	Escherichia coli 01	Escherichia coli 01	NA
GCF_001886895	Escherichia coli	Escherichia coli 01	Escherichia coli 02	NA
GCF_001886935	Escherichia coli	Escherichia coli 01	Escherichia coli 02	NA
GCF_001888075	Escherichia coli	Escherichia coli 01	Escherichia coli 01	NA
GCF_001890205	Escherichia coli	Escherichia coli 03	Escherichia coli 04	NA
GCF_001890225	Escherichia coli	Escherichia coli 03	Escherichia coli 04	NA
GCF_001890245	Escherichia coli	Escherichia coli 03	Escherichia coli 04	NA
GCF_001890265	Escherichia coli	Escherichia coli 03	Escherichia coli 04	NA
GCF_001890285	Escherichia coli	Escherichia coli 03	Escherichia coli 04	NA
GCF_001890305	Escherichia coli	Escherichia coli 03	Escherichia coli 04	NA
GCF_001890325	Escherichia coli	Escherichia coli 03	Escherichia coli 04	NA
GCF_001890345	Escherichia coli	Escherichia coli 03	Escherichia coli 04	NA
GCF_001890365	Escherichia coli	Escherichia coli 04	Escherichia coli 05	NA
GCF_001900295	Escherichia coli	Escherichia coli 04	Escherichia coli 05	NA
GCF_001900315	Escherichia coli	Escherichia coli 04	Escherichia coli 07	NA
GCF_001900335	Escherichia coli	Escherichia coli 01	Escherichia coli 02	NA
GCF_001900355	Escherichia coli	Escherichia coli 01	Escherichia coli 02	NA
GCF_001900375	Escherichia coli	Escherichia coli 01	Escherichia coli 02	NA
GCF_001900395	Escherichia coli	Escherichia coli 02	Escherichia coli 03	NA
GCF_001900415	Escherichia coli	Escherichia coli 01	Escherichia coli 01	NA
GCF_001900435	Escherichia coli	Escherichia coli 01	Escherichia coli 01	NA
GCF_001900455	Escherichia coli	Escherichia coli 01	Escherichia coli 01	NA
GCF_001900475	Escherichia coli	Escherichia coli 01	Escherichia coli 02	NA
GCF_001900495	Escherichia coli	Escherichia coli 01	Escherichia coli 02	NA
GCF_001900515	Escherichia coli	Escherichia coli 01	Escherichia coli 02	NA
GCF_001900535	Escherichia coli	Escherichia coli 01	Escherichia coli 02	NA
GCF_001900555	Escherichia coli	Escherichia coli 01	Escherichia coli 02	NA
GCF_001900575	Escherichia coli	Escherichia coli 01	Escherichia coli 01	NA
GCF_001900595	Escherichia coli	Escherichia coli 01	Escherichia coli 02	NA
GCF_001900615	Escherichia coli	Escherichia coli 01	Escherichia coli 01	NA
GCF_001900635	Escherichia coli	Escherichia coli 01	Escherichia coli 02	NA
GCF_001900655	Escherichia coli	Escherichia coli 01	Escherichia coli 01	NA
GCF_001900675	Escherichia coli	Escherichia coli 01	Escherichia coli 02	NA
GCF_001900695	Escherichia coli	Escherichia coli 01	Escherichia coli 02	NA
GCF_001900715	Escherichia coli	Escherichia coli 01	Escherichia coli 01	NA
GCF_001900735	Escherichia coli	Escherichia coli 06	Escherichia coli 10	NA
GCF_001900775	Escherichia coli	Escherichia coli 01	Escherichia coli 01	NA
GCF_001900795	Escherichia coli	Escherichia coli 01	Escherichia coli 01	NA
GCF_001900815	Escherichia coli	Escherichia coli 01	Escherichia coli 02	NA
GCF_001900835	Escherichia coli	Escherichia coli 01	Escherichia coli 01	NA
GCF_001900885	Escherichia coli	Escherichia coli 01	Escherichia coli 02	NA
GCF_001900905	Escherichia coli	Escherichia coli 01	Escherichia coli 02	NA
GCF_001900925	Escherichia coli	Escherichia coli 01	Escherichia coli 02	NA
GCF_001900945	Escherichia coli	Escherichia coli 01	Escherichia coli 02	NA
GCF_001900965	Escherichia coli	Escherichia coli 01	Escherichia coli 02	NA
GCF_001900985	Escherichia coli	Escherichia coli 01	Escherichia coli 01	NA
GCF_001901005	Escherichia coli	Escherichia coli 01	Escherichia coli 02	NA
GCF_001901025	Escherichia coli	Escherichia coli 01	Escherichia coli 02	NA
GCF_001901045	Escherichia coli	Escherichia coli 01	Escherichia coli 02	NA
GCF_001901065	Escherichia coli	Escherichia coli 01	Escherichia coli 02	NA
GCF_001901085	Escherichia coli	Escherichia coli 01	Escherichia coli 02	NA
GCF_001901105	Escherichia coli	Escherichia coli 01	Escherichia coli 02	NA
GCF_001901125	Escherichia coli	Escherichia coli 01	Escherichia coli 02	NA
GCF_001901145	Escherichia coli	Escherichia coli 01	Escherichia coli 02	NA
GCF_001901165	Escherichia coli	Escherichia coli 01	Escherichia coli 02	NA
GCF_001901185	Escherichia coli	Escherichia coli 01	Escherichia coli 02	NA
GCF_001901215	Escherichia coli	Escherichia coli 01	Escherichia coli 02	NA
GCF_001901315	Escherichia coli	Escherichia coli 01	Escherichia coli 01	NA
GCF_001901365	Escherichia coli	Escherichia coli 01	Escherichia coli 01	NA
GCF_001901405	Escherichia coli	Escherichia coli 01	Escherichia coli 02	NA
GCF_001901425	Escherichia coli	Escherichia coli 01	Escherichia coli 02	NA
GCF_001901445	Escherichia coli	Escherichia coli 01	Escherichia coli 02	NA
GCF_001901465	Escherichia coli	Escherichia coli 01	Escherichia coli 02	NA
GCF_001932515	Escherichia coli	Escherichia coli 01	Escherichia coli 01	NA
GCF_001936315	Escherichia coli	Escherichia coli 01	Escherichia coli 01	NA
GCF_001971765	Escherichia coli	Escherichia coli 03	Escherichia coli 09	NA
GCF_001999185	Escherichia coli	Escherichia coli 01	Escherichia coli 01	NA
GCF_002007705	Escherichia coli	Escherichia coli 01	Escherichia coli 01	NA
GCF_002009315	Escherichia coli	Escherichia coli 06	Escherichia coli 10	NA
GCF_002011945	Escherichia coli	Escherichia coli 01	Escherichia coli 02	NA
GCF_002011965	Escherichia coli	Escherichia coli 02	Escherichia coli 03	NA
GCF_002011985	Escherichia coli	Escherichia coli 04	Escherichia coli 07	NA
GCF_002012005	Escherichia coli	Escherichia coli 01	Escherichia coli 02	NA
GCF_002012025	Escherichia coli	Escherichia coli 02	Escherichia coli 03	NA
GCF_002012045	Escherichia coli	Escherichia coli 04	Escherichia coli 05	NA
GCF_002012065	Escherichia coli	Escherichia coli 02	Escherichia coli 03	NA
GCF_002012085	Escherichia coli	Escherichia coli 02	Escherichia coli 03	NA
GCF_002012105	Escherichia coli	Escherichia coli 01	Escherichia coli 01	NA
GCF_002012125	Escherichia coli	Escherichia coli 01	Escherichia coli 01	NA
GCF_002012145	Escherichia coli	Escherichia coli 02	Escherichia coli 03	NA
GCF_002012165	Escherichia coli	Escherichia coli 02	Escherichia coli 03	NA
GCF_002012205	Escherichia coli	Escherichia coli 02	Escherichia coli 03	NA
GCF_002012225	Escherichia coli	Escherichia coli 05	Escherichia coli 06	NA
GCF_002012245	Escherichia coli	Escherichia coli 02	Escherichia coli 03	NA
GCF_002012265	Escherichia coli	Escherichia coli 02	Escherichia coli 03	NA
GCF_002012305	Escherichia coli	Escherichia coli 02	Escherichia coli 03	NA
GCF_002024865	Escherichia coli	Escherichia coli 02	Escherichia coli 03	NA
GCF_002055605	Escherichia coli	Escherichia coli 01	Escherichia coli 02	NA
GCF_002055635	Escherichia coli	Escherichia coli 01	Escherichia coli 02	NA
GCF_002056065	Escherichia coli	Escherichia coli 01	Escherichia coli 01	NA
GCF_002056145	Escherichia coli	Escherichia coli 01	Escherichia coli 02	NA
GCF_002056635	Escherichia coli	Escherichia coli 02	Escherichia coli 03	NA
GCF_002057245	Escherichia coli	Escherichia coli 01	Escherichia coli 02	NA
GCF_002057355	Escherichia coli	Escherichia coli 01	Escherichia coli 02	NA
GCF_002058765	Escherichia coli	Escherichia coli 03	Escherichia coli 09	NA
GCF_002077195	Escherichia coli	Escherichia coli 01	Escherichia coli 01	NA
GCF_002078275	Escherichia coli	Escherichia coli 01	Escherichia coli 01	NA
GCF_002078295	Escherichia coli	Escherichia coli 01	Escherichia coli 01	NA
GCF_002079225	Escherichia coli	Escherichia coli 01	Escherichia coli 01	NA
GCF_002090355	Escherichia coli	Escherichia coli 01	Escherichia coli 01	NA
GCF_002105735	Escherichia coli	Escherichia coli 01	Escherichia coli 01	NA
GCF_002116715	Escherichia coli	Escherichia coli 01	Escherichia coli 02	NA
GCF_002118095	Escherichia coli	Escherichia coli 01	Escherichia coli 01	NA
GCF_002142635	Shigella sonnei	Shigella flexneri	Shigella sonnei	NA
GCF_002142675	Escherichia coli	Escherichia coli 04	Escherichia coli 05	NA
GCF_002142695	Escherichia coli	Escherichia coli 01	Escherichia coli 01	NA
GCF_002142715	Escherichia coli	Escherichia coli 02	Escherichia coli 03	NA
GCF_002150905	Shigella sonnei	Shigella flexneri	Shigella sonnei	NA
GCF_002156825	Escherichia coli	Escherichia coli 01	Escherichia coli 02	NA
GCF_002156845	Escherichia coli	Escherichia coli 01	Escherichia coli 02	NA
GCF_002157245	Escherichia coli	Escherichia coli 02	Escherichia coli 03	NA
GCF_002163655	Escherichia coli	Escherichia coli 01	Escherichia coli 02	NA
GCF_002163695	Escherichia coli	Escherichia coli 01	Escherichia coli 02	NA
GCF_002163935	Escherichia coli	Escherichia coli 01	Escherichia coli 02	NA
GCF_002164595	Escherichia coli	Escherichia coli 04	Escherichia coli 05	NA
GCF_002164635	Escherichia coli	Escherichia coli 04	Escherichia coli 05	NA
GCF_002164645	Escherichia coli	Escherichia coli 04	Escherichia coli 05	NA
GCF_002164865	Escherichia coli	Escherichia coli 01	Escherichia coli 02	NA
GCF_002164975	Escherichia coli	Escherichia coli 01	Escherichia coli 02	NA
GCF_002165095	Escherichia coli	Escherichia coli 01	Escherichia coli 02	NA
GCF_002165115	Escherichia coli	Escherichia coli 01	Escherichia coli 02	NA
GCF_002174695	Shigella flexneri	Shigella flexneri	Shigella flexneri	NA
GCF_002180055	Escherichia coli	Escherichia coli 01	Escherichia coli 01	NA
GCF_002180135	Escherichia coli	Escherichia coli 01	Escherichia coli 01	NA
GCF_002180195	Escherichia coli	Escherichia coli 02	Escherichia coli 03	NA
GCF_002180215	Escherichia coli	Escherichia coli 01	Escherichia coli 01	NA
GCF_002180275	Escherichia coli	Escherichia coli 01	Escherichia coli 02	NA
GCF_002192275	Escherichia coli	Escherichia coli 01	Escherichia coli 01	NA
GCF_002192295	Escherichia coli	Escherichia coli 01	Escherichia coli 01	NA
GCF_002193095	Escherichia coli	Escherichia coli 02	Escherichia coli 03	NA
GCF_002196475	Escherichia coli	Escherichia coli 03	Escherichia coli 09	NA
GCF_002196495	Escherichia coli	Escherichia coli 03	Escherichia coli 09	NA
GCF_002201835	Escherichia coli	Escherichia coli 01	Escherichia coli 01	NA
GCF_002202175	Escherichia coli	Escherichia coli 02	Escherichia coli 03	NA
GCF_002208865	Escherichia coli	Escherichia coli 03	Escherichia coli 04	NA
GCF_002209105	Escherichia coli	Escherichia coli 01	Escherichia coli 02	NA
GCF_002211725	Escherichia coli	Escherichia coli 01	Escherichia coli 08	NA
GCF_002214205	Escherichia coli	Escherichia coli 05	Escherichia coli 06	NA
GCF_002214745	Escherichia coli	Escherichia coli 01	Escherichia coli 02	NA
GCF_002215095	Escherichia coli	Escherichia coli 02	Escherichia coli 03	NA
GCF_002220215	Escherichia coli	Escherichia coli 01	Escherichia coli 02	NA
GCF_002220265	Escherichia coli	Escherichia coli 03	Escherichia coli 04	NA
GCF_002224605	Shigella sonnei	Shigella flexneri	Shigella sonnei	NA
GCF_002224625	Shigella sonnei	Shigella flexneri	Shigella sonnei	NA
GCF_002237305	Escherichia coli	Escherichia coli 02	Escherichia coli 03	NA
GCF_002237325	Escherichia coli	Escherichia coli 01	Escherichia coli 02	NA
GCF_002240075	Shigella flexneri	Shigella flexneri	Shigella flexneri	NA
GCF_002240095	Shigella flexneri	Shigella flexneri	Shigella flexneri	NA
GCF_002240115	Shigella flexneri	Shigella flexneri	Shigella flexneri	NA
GCF_002240135	Shigella flexneri	Shigella flexneri	Shigella flexneri	NA
GCF_002246595	Escherichia coli	Escherichia coli 01	Escherichia coli 01	NA
GCF_002249955	Escherichia coli	Escherichia coli 03	Escherichia coli 04	NA
GCF_002269325	Escherichia coli	Escherichia coli 01	Escherichia coli 01	NA
GCF_002278115	Escherichia coli	Escherichia coli 04	Escherichia coli 07	NA
GCF_002285755	Escherichia coli	Escherichia coli 02	Escherichia coli 03	NA
GCF_002302315	Escherichia coli	Escherichia coli 01	Escherichia coli 02	NA
GCF_002302335	Escherichia coli	Escherichia coli 01	Escherichia coli 02	NA
GCF_002310555	Escherichia coli	Escherichia coli 01	Escherichia coli 02	NA
GCF_002310575	Escherichia coli	Escherichia coli 02	Escherichia coli 03	NA
GCF_002310595	Escherichia coli	Escherichia coli 04	Escherichia coli 05	NA
GCF_002310615	Escherichia coli	Escherichia coli 07	Escherichia coli 12	NA
GCF_002310635	Escherichia coli	Escherichia coli 02	Escherichia coli 03	NA
GCF_002310655	Escherichia coli	Escherichia coli 04	Escherichia coli 05	NA
GCF_002310675	Escherichia coli	Escherichia coli 01	Escherichia coli 01	NA
GCF_002310695	Escherichia coli	Escherichia coli 05	Escherichia coli 06	NA
GCF_002310715	Escherichia coli	Escherichia coli 01	Escherichia coli 01	NA
GCF_002310735	Escherichia coli	Escherichia coli 01	Escherichia coli 01	NA
GCF_002357875	Escherichia coli	Escherichia coli 05	Escherichia coli 06	NA
GCF_002357895	Escherichia coli	Escherichia coli 05	Escherichia coli 06	NA
GCF_002357915	Escherichia coli	Escherichia coli 06	Escherichia coli 10	NA
GCF_002393365	Escherichia coli	Escherichia coli 01	Escherichia coli 02	NA
GCF_002393465	Escherichia coli	Escherichia coli 01	Escherichia coli 02	NA
GCF_002442535	Shigella sonnei	Shigella flexneri	Shigella sonnei	NA
GCF_002442995	Shigella flexneri	Shigella flexneri	Shigella flexneri	NA
GCF_002494365	Escherichia coli	Escherichia coli 01	Escherichia coli 01	NA
GCF_002587005	Escherichia coli	Escherichia coli 05	Escherichia coli 06	NA
GCF_002589795	Escherichia coli	Escherichia coli 01	Escherichia coli 02	NA
GCF_002591135	Escherichia coli	Escherichia coli 04	Escherichia coli 05	NA
GCF_002716885	Escherichia coli	Escherichia coli 01	Escherichia coli 02	NA
GCF_002741175	Escherichia coli	Escherichia coli 01	Escherichia coli 01	NA
GCF_002741195	Escherichia coli	Escherichia coli 01	Escherichia coli 01	NA
GCF_002741215	Escherichia coli	Escherichia coli 01	Escherichia coli 01	NA
GCF_002741255	Escherichia coli	Escherichia coli 01	Escherichia coli 02	NA
GCF_002741295	Escherichia coli	Escherichia coli 01	Escherichia coli 01	NA
GCF_002741315	Escherichia coli	Escherichia coli 01	Escherichia coli 01	NA
GCF_002741335	Escherichia coli	Escherichia coli 01	Escherichia coli 01	NA
GCF_002741355	Escherichia coli	Escherichia coli 01	Escherichia coli 02	NA
GCF_002741435	Escherichia coli	Escherichia coli 03	Escherichia coli 09	NA
GCF_002741455	Escherichia coli	Escherichia coli 01	Escherichia coli 02	NA
GCF_002741475	Escherichia coli	Escherichia coli 01	Escherichia coli 02	NA
GCF_002741495	Escherichia coli	Escherichia coli 03	Escherichia coli 09	NA
GCF_002741515	Escherichia coli	Escherichia coli 01	Escherichia coli 01	NA
GCF_002741535	Escherichia coli	Escherichia coli 03	Escherichia coli 09	NA
GCF_002741555	Escherichia coli	Escherichia coli 03	Escherichia coli 09	NA
GCF_002741575	Escherichia coli	Escherichia coli 01	Escherichia coli 01	NA
GCF_002741595	Escherichia coli	Escherichia coli 01	Escherichia coli 02	NA
GCF_002741615	Shigella dysenteriae	Shigella dysenteriae	Shigella dysenteriae	NA
GCF_002741635	Shigella flexneri	Shigella flexneri	Shigella flexneri	NA
GCF_002761835	Escherichia coli	Escherichia coli 01	Escherichia coli 01	NA
GCF_002763515	Escherichia coli	Escherichia coli 02	Escherichia coli 03	NA
GCF_002763995	Escherichia coli	Escherichia coli 02	Escherichia coli 03	NA
GCF_002764015	Escherichia coli	Escherichia coli 02	Escherichia coli 03	NA
GCF_002786655	Escherichia coli	Escherichia coli 01	Escherichia coli 01	NA
GCF_002787215	Escherichia coli	Escherichia coli 04	Escherichia coli 05	NA
GCF_002787315	Escherichia coli	Escherichia coli 01	Escherichia coli 01	NA
GCF_002787545	Escherichia coli	Escherichia coli 01	Escherichia coli 01	NA
GCF_002787645	Escherichia coli	Escherichia coli 05	Escherichia coli 06	NA
GCF_002787935	Escherichia coli	Escherichia coli 01	Escherichia coli 02	NA
GCF_002788115	Escherichia coli	Escherichia coli 04	Escherichia coli 05	NA
GCF_002788295	Escherichia coli	Escherichia coli 01	Escherichia coli 01	NA
GCF_002796445	Escherichia coli	Escherichia coli 01	Escherichia coli 02	NA
GCF_002796585	Escherichia coli	Escherichia coli 02	Escherichia coli 03	NA
GCF_002803805	Escherichia coli	Escherichia coli 01	Escherichia coli 02	NA
GCF_002803905	Escherichia coli	Escherichia coli 01	Escherichia coli 02	NA
GCF_002811555	Escherichia coli	Escherichia coli 01	Escherichia coli 02	NA
GCF_002812545	Escherichia coli	Escherichia coli 01	Escherichia coli 01	NA
GCF_002844165	Escherichia coli	Escherichia coli 01	Escherichia coli 02	NA
GCF_002844685	Escherichia coli	Escherichia coli 02	Escherichia coli 03	NA
GCF_002846135	Escherichia coli	Escherichia coli 02	Escherichia coli 03	NA
GCF_002848225	Escherichia coli	Escherichia coli 01	Escherichia coli 01	NA
GCF_002850675	Escherichia coli	Escherichia coli 01	Escherichia coli 01	NA
GCF_002853655	Escherichia coli	Escherichia coli 01	Escherichia coli 01	NA
GCF_002853715	Escherichia coli	Escherichia coli 06	Escherichia coli 10	NA
GCF_002853805	Escherichia coli	Escherichia coli 01	Escherichia coli 02	NA
GCF_002853965	Escherichia coli	Escherichia coli 01	Escherichia coli 02	NA
GCF_002854065	Escherichia coli	Escherichia coli 03	Escherichia coli 18	NA
GCF_002855325	Escherichia coli	Escherichia coli 01	Escherichia coli 01	NA
GCF_002855415	Escherichia coli	Escherichia coli 01	Escherichia coli 01	NA
GCF_002859105	Escherichia coli	Escherichia coli 02	Escherichia coli 03	NA
GCF_002860085	Escherichia coli	Escherichia coli 01	Escherichia coli 02	NA
GCF_002860105	Escherichia coli	Escherichia coli 01	Escherichia coli 01	NA
GCF_002863665	Escherichia coli	Escherichia coli 01	Escherichia coli 02	NA
GCF_002863685	Escherichia coli	Escherichia coli 01	Escherichia coli 02	NA
GCF_002863845	Escherichia coli	Escherichia coli 02	Escherichia coli 03	NA
GCF_002863885	Escherichia coli	Escherichia coli 01	Escherichia coli 02	NA
GCF_002870165	Escherichia coli	Escherichia coli 01	Escherichia coli 01	NA
GCF_002879975	Escherichia coli	Escherichia coli 01	Escherichia coli 01	NA
GCF_002887715	Escherichia coli	Escherichia coli 02	Escherichia coli 03	NA
GCF_002893905	Escherichia coli	Escherichia coli 01	Escherichia coli 02	NA
GCF_002899495	Escherichia coli	Escherichia coli 01	Escherichia coli 01	NA
GCF_002899515	Escherichia coli	Escherichia coli 01	Escherichia coli 01	NA
GCF_002899535	Escherichia coli	Escherichia coli 01	Escherichia coli 01	NA
GCF_002900305	Escherichia coli	Escherichia coli 02	Escherichia coli 03	NA
GCF_002903125	Escherichia coli	Escherichia coli 01	Escherichia coli 01	NA
GCF_002925525	Escherichia coli	Escherichia coli 04	Escherichia coli 05	NA
GCF_002934025	Escherichia coli	Escherichia coli 01	Escherichia coli 01	NA
GCF_002934895	Escherichia coli	Escherichia coli 01	Escherichia coli 08	NA
GCF_002944935	Escherichia coli	Escherichia coli 02	Escherichia coli 03	NA
GCF_002945135	Escherichia coli	Escherichia coli 01	Escherichia coli 01	NA
GCF_002946695	Shigella flexneri	Shigella flexneri	Shigella flexneri	NA
GCF_002946715	Escherichia coli	Escherichia coli 04	Escherichia coli 05	NA
GCF_002948655	Escherichia coli	Escherichia coli 05	Escherichia coli 06	NA
GCF_002949175	Shigella boydii	Shigella flexneri	Shigella boydii	NA
GCF_002949255	Shigella flexneri	Shigella flexneri	Shigella flexneri	NA
GCF_002949475	Shigella boydii	Shigella flexneri	Shigella boydii	NA
GCF_002949535	Shigella boydii	Shigella flexneri	Shigella boydii	NA
GCF_002949575	Shigella flexneri	Shigella flexneri	Shigella flexneri	NA
GCF_002949675	Shigella dysenteriae	Shigella dysenteriae	Shigella dysenteriae	Type strain
GCF_002949695	Shigella flexneri	Shigella flexneri	Shigella flexneri	NA
GCF_002949715	Shigella dysenteriae	Shigella dysenteriae	Shigella dysenteriae	NA
GCF_002949755	Shigella dysenteriae	Shigella dysenteriae	Shigella dysenteriae	NA
GCF_002949775	Shigella dysenteriae	Shigella dysenteriae	Shigella dysenteriae	NA
GCF_002949815	Shigella dysenteriae	Shigella dysenteriae	Shigella dysenteriae	NA
GCF_002949835	Shigella dysenteriae	Shigella dysenteriae	Shigella dysenteriae	NA
GCF_002949855	Shigella dysenteriae	Shigella dysenteriae	Shigella dysenteriae	NA
GCF_002949935	Shigella dysenteriae	Shigella flexneri	Shigella boydii	NA
GCF_002950015	Shigella dysenteriae	Shigella flexneri	Shigella boydii	NA
GCF_002950215	Shigella flexneri	Shigella flexneri	Shigella flexneri	Type strain
GCF_002950235	Shigella flexneri	Shigella flexneri	Shigella flexneri	NA
GCF_002950255	Shigella flexneri	Shigella flexneri	Shigella flexneri	NA
GCF_002950275	Shigella boydii	Shigella flexneri	Shigella boydii	NA
GCF_002950335	Shigella flexneri	Shigella flexneri	Shigella flexneri	NA
GCF_002950395	Shigella sonnei	Shigella flexneri	Shigella sonnei	Type strain
GCF_002951655	Escherichia coli	Escherichia coli 06	Escherichia coli 10	NA
GCF_002951675	Escherichia coli	Escherichia coli 02	Escherichia coli 03	NA
GCF_002951695	Escherichia coli	Escherichia coli 01	Escherichia coli 01	NA
GCF_002951715	Escherichia coli	Escherichia coli 01	Escherichia coli 02	NA
GCF_002951735	Escherichia coli	Escherichia coli 01	Escherichia coli 01	NA
GCF_002951755	Escherichia coli	Escherichia coli 01	Escherichia coli 02	NA
GCF_002951775	Escherichia coli	Escherichia coli 01	Escherichia coli 01	NA
GCF_002951795	Escherichia coli	Escherichia coli 01	Escherichia coli 02	NA
GCF_002951855	Escherichia coli	Escherichia coli 02	Escherichia coli 11	NA
GCF_002952095	Escherichia coli	Escherichia coli 03	Escherichia coli 09	NA
GCF_002952695	Escherichia coli	Escherichia coli 01	Escherichia coli 02	NA
GCF_002952855	Escherichia coli	Escherichia coli 01	Escherichia coli 01	NA
GCF_002952875	Escherichia coli	Escherichia coli 01	Escherichia coli 01	NA
GCF_002952895	Escherichia coli	Escherichia coli 01	Escherichia coli 01	NA
GCF_002952915	Escherichia coli	Escherichia coli 01	Escherichia coli 01	NA
GCF_002952935	Escherichia coli	Escherichia coli 01	Escherichia coli 01	NA
GCF_002952955	Escherichia coli	Escherichia coli 01	Escherichia coli 01	NA
GCF_002952995	Escherichia coli	Escherichia coli 01	Escherichia coli 01	NA
GCF_002953015	Escherichia coli	Escherichia coli 01	Escherichia coli 01	NA
GCF_002953035	Escherichia coli	Escherichia coli 01	Escherichia coli 01	NA
GCF_002953055	Escherichia coli	Escherichia coli 01	Escherichia coli 01	NA
GCF_002953075	Escherichia coli	Escherichia coli 01	Escherichia coli 01	NA
GCF_002953095	Escherichia coli	Escherichia coli 01	Escherichia coli 01	NA
GCF_002953435	Escherichia coli	Escherichia coli 02	Escherichia coli 03	NA
GCF_002953455	Escherichia coli	Escherichia coli 01	Escherichia coli 02	NA
GCF_002953755	Escherichia coli	Escherichia coli 01	Escherichia coli 01	NA
GCF_002953775	Escherichia coli	Escherichia coli 01	Escherichia coli 01	NA
GCF_002953795	Escherichia coli	Escherichia coli 01	Escherichia coli 01	NA
GCF_002953815	Escherichia coli	Escherichia coli 01	Escherichia coli 01	NA
GCF_002953835	Escherichia coli	Escherichia coli 01	Escherichia coli 01	NA
GCF_002953855	Escherichia coli	Escherichia coli 01	Escherichia coli 01	NA
GCF_002953875	Escherichia coli	Escherichia coli 01	Escherichia coli 01	NA
GCF_002953895	Escherichia coli	Escherichia coli 01	Escherichia coli 01	NA
GCF_002966755	Escherichia coli	Escherichia coli 05	Escherichia coli 06	NA
GCF_002967855	Escherichia coli	Escherichia coli 01	Escherichia coli 01	NA
GCF_002967875	Escherichia coli	Escherichia coli 04	Escherichia coli 05	NA
GCF_002967885	Escherichia coli	Escherichia coli 01	Escherichia coli 01	NA
GCF_002967935	Escherichia coli	Escherichia coli 01	Escherichia coli 01	NA
GCF_002967955	Escherichia coli	Escherichia coli 01	Escherichia coli 01	NA
GCF_002967975	Escherichia coli	Escherichia coli 01	Escherichia coli 01	NA
GCF_002968715	Escherichia coli	Escherichia coli 01	Escherichia coli 01	NA
GCF_002968735	Escherichia coli	Escherichia coli 04	Escherichia coli 05	NA
GCF_002968935	Escherichia coli	Escherichia coli 01	Escherichia coli 02	NA
GCF_002983645	Escherichia coli	Escherichia coli 01	Escherichia coli 02	NA
GCF_002993265	Escherichia coli	Escherichia coli 01	Escherichia coli 01	NA
GCF_002996665	Escherichia coli	Escherichia coli 01	Escherichia coli 02	NA
GCF_002996945	Escherichia coli	Escherichia coli 02	Escherichia coli 03	NA
GCF_002999075	Escherichia coli	Escherichia coli 01	Escherichia coli 02	NA
GCF_003013205	Escherichia coli	Escherichia coli 01	Escherichia coli 01	NA
GCF_003017375	Escherichia coli	Escherichia coli 01	Escherichia coli 02	NA
GCF_003017455	Escherichia coli	Escherichia coli 01	Escherichia coli 02	NA
GCF_003017555	Escherichia coli	Escherichia coli 01	Escherichia coli 02	NA
GCF_003017615	Escherichia coli	Escherichia coli 01	Escherichia coli 02	NA
GCF_003017675	Escherichia coli	Escherichia coli 03	Escherichia coli 04	NA
GCF_003017765	Escherichia coli	Escherichia coli 01	Escherichia coli 02	NA
GCF_003017805	Escherichia coli	Escherichia coli 01	Escherichia coli 02	NA
GCF_003017915	Escherichia coli	Escherichia coli 01	Escherichia coli 02	NA
GCF_003017935	Escherichia coli	Escherichia coli 01	Escherichia coli 02	NA
GCF_003017975	Escherichia coli	Escherichia coli 01	Escherichia coli 02	NA
GCF_003017995	Escherichia coli	Escherichia coli 01	Escherichia coli 02	NA
GCF_003018035	Escherichia coli	Escherichia coli 01	Escherichia coli 02	NA
GCF_003018055	Escherichia coli	Escherichia coli 01	Escherichia coli 02	NA
GCF_003018075	Escherichia coli	Escherichia coli 01	Escherichia coli 02	NA
GCF_003018095	Escherichia coli	Escherichia coli 06	Escherichia coli 10	NA
GCF_003018115	Escherichia coli	Escherichia coli 03	Escherichia coli 09	NA
GCF_003018135	Escherichia coli	Escherichia coli 01	Escherichia coli 02	NA
GCF_003018155	Escherichia coli	Escherichia coli 01	Escherichia coli 02	NA
GCF_003018195	Escherichia coli	Escherichia coli 01	Escherichia coli 02	NA
GCF_003018215	Escherichia coli	Escherichia coli 01	Escherichia coli 02	NA
GCF_003018235	Escherichia coli	Escherichia coli 04	Escherichia coli 13	NA
GCF_003018255	Escherichia coli	Escherichia coli 06	Escherichia coli 10	NA
GCF_003018275	Escherichia coli	Escherichia coli 01	Escherichia coli 02	NA
GCF_003018315	Escherichia coli	Escherichia coli 01	Escherichia coli 02	NA
GCF_003018335	Escherichia coli	Escherichia coli 09	Escherichia coli 15	NA
GCF_003018355	Escherichia coli	Escherichia coli 01	Escherichia coli 02	NA
GCF_003018375	Escherichia coli	Escherichia coli 01	Escherichia coli 02	NA
GCF_003018395	Escherichia coli	Escherichia coli 01	Escherichia coli 02	NA
GCF_003018455	Escherichia coli	Escherichia coli 01	Escherichia coli 02	NA
GCF_003018475	Escherichia coli	Escherichia coli 02	Escherichia coli 11	NA
GCF_003018495	Escherichia coli	Escherichia coli 01	Escherichia coli 02	NA
GCF_003018535	Escherichia coli	Escherichia coli 01	Escherichia coli 02	NA
GCF_003018555	Escherichia coli	Escherichia coli 01	Escherichia coli 02	NA
GCF_003018575	Escherichia coli	Escherichia coli 01	Escherichia coli 02	NA
GCF_003018615	Escherichia coli	Escherichia coli 01	Escherichia coli 02	NA
GCF_003018655	Escherichia coli	Escherichia coli 01	Escherichia coli 02	NA
GCF_003018695	Escherichia coli	Escherichia coli 01	Escherichia coli 02	NA
GCF_003018715	Escherichia coli	Escherichia coli 01	Escherichia coli 02	NA
GCF_003018755	Escherichia coli	Escherichia coli 01	Escherichia coli 02	NA
GCF_003018775	Escherichia coli	Escherichia coli 01	Escherichia coli 02	NA
GCF_003018795	Escherichia coli	Escherichia coli 01	Escherichia coli 02	NA
GCF_003018815	Escherichia coli	Escherichia coli 01	Escherichia coli 01	NA
GCF_003018835	Escherichia coli	Escherichia coli 01	Escherichia coli 02	NA
GCF_003018855	Escherichia coli	Escherichia coli 01	Escherichia coli 02	NA
GCF_003018875	Escherichia coli	Escherichia coli 01	Escherichia coli 02	NA
GCF_003018895	Escherichia coli	Escherichia coli 01	Escherichia coli 02	NA
GCF_003018915	Escherichia coli	Escherichia coli 01	Escherichia coli 02	NA
GCF_003018935	Escherichia coli	Escherichia coli 01	Escherichia coli 02	NA
GCF_003018995	Escherichia coli	Escherichia coli 03	Escherichia coli 04	NA
GCF_003019035	Escherichia coli	Escherichia coli 05	Escherichia coli 06	NA
GCF_003019055	Escherichia coli	Escherichia coli 01	Escherichia coli 02	NA
GCF_003019075	Escherichia coli	Escherichia coli 01	Escherichia coli 02	NA
GCF_003019095	Escherichia coli	Escherichia coli 02	Escherichia coli 03	NA
GCF_003019115	Escherichia coli	Escherichia coli 01	Escherichia coli 02	NA
GCF_003019155	Escherichia coli	Escherichia coli 01	Escherichia coli 02	NA
GCF_003019175	Escherichia coli	Escherichia coli 01	Escherichia coli 02	NA
GCF_003019215	Escherichia coli	Escherichia coli 01	Escherichia coli 02	NA
GCF_003020885	Escherichia coli	Escherichia coli 02	Escherichia coli 03	NA
GCF_003030025	Escherichia coli	Escherichia coli 01	Escherichia coli 01	NA
GCF_003030245	Escherichia coli	Escherichia coli 04	Escherichia coli 05	NA
GCF_003030365	Escherichia coli	Escherichia coli 01	Escherichia coli 01	NA
GCF_003031225	Escherichia coli	Escherichia coli 01	Escherichia coli 01	NA
GCF_003031735	Escherichia coli	Escherichia coli 01	Escherichia coli 02	NA
GCF_003031775	Escherichia coli	Escherichia coli 01	Escherichia coli 01	NA
GCF_003031795	Escherichia coli	Escherichia coli 04	Escherichia coli 05	NA
GCF_003031815	Escherichia coli	Escherichia coli 01	Escherichia coli 02	NA
GCF_003033905	Escherichia coli	Escherichia coli 01	Escherichia coli 01	NA
GCF_003043915	Escherichia coli	Escherichia coli 02	Escherichia coli 11	NA
GCF_003051985	Escherichia coli	Escherichia coli 01	Escherichia coli 01	NA
GCF_003052645	Escherichia coli	Escherichia coli 01	Escherichia coli 01	NA
GCF_003052665	Escherichia coli	Escherichia coli 01	Escherichia coli 01	NA
GCF_003073815	Escherichia coli	Escherichia coli 01	Escherichia coli 02	NA
GCF_003073835	Escherichia coli	Escherichia coli 01	Escherichia coli 01	NA
GCF_003073875	Escherichia coli	Escherichia coli 01	Escherichia coli 02	NA
GCF_003073955	Escherichia coli	Escherichia coli 01	Escherichia coli 02	NA
GCF_003076395	Escherichia coli	Escherichia coli 02	Escherichia coli 03	NA
GCF_003095635	Escherichia coli	Escherichia coli 06	Escherichia coli 10	NA
GCF_003111785	Escherichia coli	Escherichia coli 01	Escherichia coli 01	NA
GCF_003112145	Escherichia coli	Escherichia coli 01	Escherichia coli 02	NA
GCF_003112165	Escherichia coli	Escherichia coli 01	Escherichia coli 02	NA
GCF_003112185	Escherichia coli	Escherichia coli 01	Escherichia coli 02	NA
GCF_003112205	Escherichia coli	Escherichia coli 01	Escherichia coli 02	NA
GCF_003112225	Escherichia coli	Escherichia coli 01	Escherichia coli 02	NA
GCF_003112245	Escherichia coli	Escherichia coli 01	Escherichia coli 02	NA
GCF_003122105	Escherichia coli	Escherichia coli 01	Escherichia coli 02	NA
GCF_003172465	Escherichia coli	Escherichia coli 01	Escherichia coli 01	NA
GCF_003176855	Escherichia coli	Escherichia coli 01	Escherichia coli 02	NA
GCF_003180975	Escherichia coli	Escherichia coli 01	Escherichia coli 01	NA
GCF_003180995	Escherichia coli	Escherichia coli 04	Escherichia coli 05	NA
GCF_003181035	Escherichia coli	Escherichia coli 02	Escherichia coli 03	NA
GCF_003194345	Escherichia coli	Escherichia coli 02	Escherichia coli 03	NA
GCF_003203755	Escherichia coli	Escherichia coli 01	Escherichia coli 02	NA
GCF_003204155	Escherichia coli	Escherichia coli 01	Escherichia coli 01	NA
GCF_003204955	Escherichia coli	Escherichia coli 05	Escherichia coli 06	NA
GCF_003231115	Escherichia coli	Escherichia coli 01	Escherichia coli 01	NA
GCF_003254065	Escherichia coli	Escherichia coli 01	Escherichia coli 01	NA
GCF_003265245	Shigella sonnei	Shigella flexneri	Shigella sonnei	NA
GCF_003268695	Escherichia coli	Escherichia coli 01	Escherichia coli 02	NA
GCF_003287245	Escherichia coli	Escherichia coli 01	Escherichia coli 01	NA
GCF_003288275	Escherichia coli	Escherichia coli 01	Escherichia coli 02	NA
GCF_003288295	Escherichia coli	Escherichia coli 01	Escherichia coli 02	NA
GCF_003288415	Escherichia coli	Escherichia coli 01	Escherichia coli 02	NA
GCF_003288455	Escherichia coli	Escherichia coli 02	Escherichia coli 03	NA
GCF_003290205	Escherichia coli	Escherichia coli 01	Escherichia coli 01	NA
GCF_003308955	Escherichia coli	Escherichia coli 03	Escherichia coli 04	NA
GCF_003308975	Escherichia coli	Escherichia coli 04	Escherichia coli 07	NA
GCF_003325975	Escherichia coli	Escherichia coli 01	Escherichia coli 02	NA
GCF_003336405	Escherichia coli	Escherichia coli 01	Escherichia coli 02	NA
GCF_003344465	Escherichia coli	Escherichia coli 02	Escherichia coli 03	NA
GCF_003346835	Escherichia coli	Escherichia coli 02	Escherichia coli 03	NA
GCF_003351385	Escherichia coli	Escherichia coli 01	Escherichia coli 02	NA
GCF_003351485	Escherichia coli	Escherichia coli 02	Escherichia coli 03	NA
GCF_003352425	Escherichia coli	Escherichia coli 01	Escherichia coli 01	NA
GCF_003355175	Escherichia coli	Escherichia coli 01	Escherichia coli 02	NA
GCF_003367885	Escherichia coli	Escherichia coli 01	Escherichia coli 01	NA
GCF_003399775	Escherichia coli	Escherichia coli 01	Escherichia coli 02	NA
GCF_003399795	Escherichia coli	Escherichia coli 04	Escherichia coli 05	NA
GCF_003399845	Escherichia coli	Escherichia coli 01	Escherichia coli 01	NA
GCF_003399885	Escherichia coli	Escherichia coli 04	Escherichia coli 05	NA
GCF_003399895	Escherichia coli	Escherichia coli 01	Escherichia coli 01	NA
GCF_003399945	Escherichia coli	Escherichia coli 01	Escherichia coli 01	NA
GCF_003400045	Escherichia coli	Escherichia coli 05	Escherichia coli 06	NA
GCF_003402955	Escherichia coli	Escherichia coli 01	Escherichia coli 02	NA
GCF_003410275	Escherichia coli	Escherichia coli 07	Escherichia coli 19	NA
GCF_003413625	Escherichia coli	Escherichia coli 01	Escherichia coli 02	NA
GCF_003432305	Escherichia coli	Escherichia coli 01	Escherichia coli 01	NA
GCF_003433275	Escherichia coli	Escherichia coli 01	Escherichia coli 02	NA
GCF_003443795	Escherichia coli	Escherichia coli 01	Escherichia coli 01	NA
GCF_003443815	Escherichia coli	Escherichia coli 01	Escherichia coli 01	NA
GCF_003491165	Escherichia coli	Escherichia coli 01	Escherichia coli 02	NA
GCF_003570765	Escherichia coli	Escherichia coli 01	Escherichia coli 02	NA
GCF_003571665	Escherichia coli	Escherichia coli 02	Escherichia coli 03	NA
GCF_003571685	Escherichia coli	Escherichia coli 05	Escherichia coli 06	NA
GCF_003571765	Escherichia coli	Escherichia coli 01	Escherichia coli 01	NA
GCF_003571785	Escherichia coli	Escherichia coli 04	Escherichia coli 05	NA
GCF_003571825	Escherichia coli	Escherichia coli 02	Escherichia coli 03	NA
GCF_003586065	Escherichia coli	Escherichia coli 03	Escherichia coli 04	NA
GCF_003606425	Shigella sonnei	Shigella flexneri	Shigella sonnei	NA
GCF_003627855	Escherichia coli	Escherichia coli 04	Escherichia coli 07	NA
GCF_003667385	Escherichia coli	Escherichia coli 01	Escherichia coli 01	NA
GCF_003667405	Escherichia coli	Escherichia coli 01	Escherichia coli 02	NA
GCF_003667425	Escherichia coli	Escherichia coli 01	Escherichia coli 01	NA
GCF_003691425	Escherichia coli	Escherichia coli 01	Escherichia coli 01	NA
GCF_003697165	Escherichia coli	Escherichia coli 02	Escherichia coli 03	Type strain
GCF_003703795	Escherichia coli	Escherichia coli 01	Escherichia coli 01	NA
GCF_003711005	Escherichia coli	Escherichia coli 01	Escherichia coli 01	NA
GCF_003711045	Escherichia coli	Escherichia coli 01	Escherichia coli 02	NA
GCF_003717595	Escherichia coli	Escherichia coli 01	Escherichia coli 01	NA
GCF_003719775	Shigella flexneri	Shigella flexneri	Shigella flexneri	NA
GCF_003722195	Escherichia coli	Escherichia coli 03	Escherichia coli 04	NA
GCF_003790525	Escherichia coli	Escherichia coli 05	Escherichia coli 06	NA
GCF_003812625	Escherichia coli	Escherichia coli 02	Escherichia coli 03	NA
GCF_003812945	Escherichia coli	Escherichia coli 05	Escherichia coli 06	NA
GCF_003813145	Escherichia coli	Escherichia coli 04	Escherichia coli 05	NA
GCF_003855115	Shigella sonnei	Shigella flexneri	Shigella sonnei	NA
GCF_003855135	Shigella flexneri	Shigella flexneri	Shigella flexneri	NA
GCF_003856575	Escherichia coli	Escherichia coli 01	Escherichia coli 01	NA
GCF_003856615	Escherichia coli	Escherichia coli 02	Escherichia coli 03	NA
GCF_003856635	Escherichia coli	Escherichia coli 02	Escherichia coli 03	NA
GCF_003856655	Escherichia coli	Escherichia coli 02	Escherichia coli 03	NA
GCF_003856675	Escherichia coli	Escherichia coli 04	Escherichia coli 05	NA
GCF_003856695	Escherichia coli	Escherichia coli 02	Escherichia coli 03	NA
GCF_003856995	Escherichia coli	Escherichia coli 02	Escherichia coli 03	NA
GCF_003925895	Escherichia coli	Escherichia coli 01	Escherichia coli 01	NA
GCF_003956165	Escherichia coli	Escherichia coli 01	Escherichia coli 02	NA
GCF_003956185	Escherichia coli	Escherichia coli 01	Escherichia coli 02	NA
GCF_003956205	Escherichia coli	Escherichia coli 01	Escherichia coli 02	NA
GCF_003956225	Escherichia coli	Escherichia coli 01	Escherichia coli 01	NA
GCF_003956245	Escherichia coli	Escherichia coli 01	Escherichia coli 01	NA
GCF_003956265	Escherichia coli	Escherichia coli 01	Escherichia coli 01	NA
GCF_003956285	Escherichia coli	Escherichia coli 01	Escherichia coli 02	NA
GCF_003956305	Escherichia coli	Escherichia coli 01	Escherichia coli 01	NA
GCF_003956325	Escherichia coli	Escherichia coli 01	Escherichia coli 02	NA
GCF_003956345	Escherichia coli	Escherichia coli 01	Escherichia coli 01	NA
GCF_003956365	Escherichia coli	Escherichia coli 01	Escherichia coli 02	NA
GCF_003956385	Escherichia coli	Escherichia coli 01	Escherichia coli 02	NA
GCF_003956405	Escherichia coli	Escherichia coli 01	Escherichia coli 08	NA
GCF_003956425	Escherichia coli	Escherichia coli 01	Escherichia coli 02	NA
GCF_003956445	Escherichia coli	Escherichia coli 01	Escherichia coli 02	NA
GCF_003956465	Escherichia coli	Escherichia coli 01	Escherichia coli 02	NA
GCF_003956485	Escherichia coli	Escherichia coli 01	Escherichia coli 02	NA
GCF_003966425	Escherichia coli	Escherichia coli 01	Escherichia coli 02	NA
GCF_003966445	Escherichia coli	Escherichia coli 01	Escherichia coli 02	NA
GCF_003966465	Escherichia coli	Escherichia coli 01	Escherichia coli 02	NA
GCF_003966775	Escherichia coli	Escherichia coli 02	Escherichia coli 03	NA
GCF_003966795	Escherichia coli	Escherichia coli 03	Escherichia coli 04	NA
GCF_003971215	Escherichia coli	Escherichia coli 01	Escherichia coli 01	NA
GCF_003991155	Escherichia coli	Escherichia coli 05	Escherichia coli 06	NA
GCF_003999795	Escherichia coli	Escherichia coli 01	Escherichia coli 02	NA
GCF_004006545	Escherichia coli	Escherichia coli 01	Escherichia coli 01	NA
GCF_004006575	Escherichia coli	Escherichia coli 01	Escherichia coli 01	NA
GCF_004010575	Escherichia coli	Escherichia coli 03	Escherichia coli 04	NA
GCF_004010595	Escherichia coli	Escherichia coli 03	Escherichia coli 04	NA
GCF_004010615	Escherichia coli	Escherichia coli 03	Escherichia coli 04	NA
GCF_004010635	Escherichia coli	Escherichia coli 03	Escherichia coli 04	NA
GCF_004010655	Escherichia coli	Escherichia coli 03	Escherichia coli 04	NA
GCF_004010675	Escherichia coli	Escherichia coli 03	Escherichia coli 04	NA
GCF_004010695	Escherichia coli	Escherichia coli 03	Escherichia coli 04	NA
GCF_004010715	Escherichia coli	Escherichia coli 03	Escherichia coli 04	NA
GCF_004011015	Escherichia coli	Escherichia coli 04	Escherichia coli 05	NA
GCF_004022505	Escherichia coli	Escherichia coli 01	Escherichia coli 01	NA
GCF_004088295	Escherichia coli	Escherichia coli 01	Escherichia coli 02	NA
GCF_004114395	Escherichia coli	Escherichia coli 05	Escherichia coli 06	NA
GCF_004118915	Escherichia coli	Escherichia coli 03	Escherichia coli 04	NA
GCF_004135125	Escherichia coli	Escherichia coli 02	Escherichia coli 03	NA
GCF_004135165	Escherichia coli	Escherichia coli 02	Escherichia coli 03	NA
GCF_004135775	Escherichia coli	Escherichia coli 01	Escherichia coli 02	NA
GCF_004135815	Escherichia coli	Escherichia coli 01	Escherichia coli 02	NA
GCF_004135855	Escherichia coli	Escherichia coli 01	Escherichia coli 01	NA
GCF_004135915	Escherichia coli	Escherichia coli 02	Escherichia coli 03	NA
GCF_004141955	Escherichia coli	Escherichia coli 02	Escherichia coli 03	NA
GCF_004171185	Shigella flexneri	Shigella flexneri	Shigella flexneri	NA
GCF_004193755	Escherichia coli	Escherichia coli 02	Escherichia coli 03	NA
GCF_004295365	Escherichia coli	Escherichia coli 01	Escherichia coli 01	NA
GCF_004299805	Escherichia coli	Escherichia coli 02	Escherichia coli 03	NA
GCF_004301465	Escherichia coli	Escherichia coli 01	Escherichia coli 02	NA
GCF_004328685	Escherichia coli	Escherichia coli 01	Escherichia coli 01	NA
GCF_004355105	Escherichia coli	Escherichia coli 01	Escherichia coli 01	NA
GCF_004358365	Escherichia coli	Escherichia coli 01	Escherichia coli 02	NA
GCF_004358385	Escherichia coli	Escherichia coli 01	Escherichia coli 02	NA
GCF_004358405	Escherichia coli	Escherichia coli 01	Escherichia coli 02	NA
GCF_004358965	Escherichia coli	Escherichia coli 01	Escherichia coli 01	NA
GCF_004358985	Escherichia coli	Escherichia coli 01	Escherichia coli 01	NA
GCF_004368015	Escherichia coli	Escherichia coli 01	Escherichia coli 01	NA
GCF_004377995	Escherichia coli	Escherichia coli 05	Escherichia coli 06	NA
GCF_004405205	Escherichia coli	Escherichia coli 01	Escherichia coli 01	NA
GCF_004526255	Escherichia coli	Escherichia coli 01	Escherichia coli 01	NA
GCF_004564035	Escherichia coli	Escherichia coli 02	Escherichia coli 03	NA
GCF_004564175	Escherichia coli	Escherichia coli 04	Escherichia coli 05	NA
GCF_004759025	Escherichia coli	Escherichia coli 04	Escherichia coli 05	NA
GCF_004771135	Escherichia coli	Escherichia coli 02	Escherichia coli 03	NA
GCF_004771235	Escherichia coli	Escherichia coli 01	Escherichia coli 01	NA
GCF_004792495	Escherichia coli	Escherichia coli 01	Escherichia coli 01	NA
GCF_004799585	Shigella flexneri	Shigella flexneri	Shigella flexneri	NA
GCF_004801575	Escherichia coli	Escherichia coli 01	Escherichia coli 01	NA
GCF_004804185	Escherichia coli	Escherichia coli 02	Escherichia coli 11	NA
GCF_004804205	Escherichia coli	Escherichia coli 02	Escherichia coli 11	NA
GCF_004924255	Escherichia coli	Escherichia coli 01	Escherichia coli 01	NA
GCF_004924275	Escherichia coli	Escherichia coli 08	Escherichia coli 14	NA
GCF_004924355	Escherichia coli	Escherichia coli 01	Escherichia coli 02	NA
GCF_005014055	Escherichia coli	Escherichia coli 01	Escherichia coli 02	NA
GCF_005014075	Escherichia coli	Escherichia coli 01	Escherichia coli 02	NA
GCF_005037715	Escherichia coli	Escherichia coli 01	Escherichia coli 02	NA
GCF_005037725	Escherichia coli	Escherichia coli 01	Escherichia coli 02	NA
GCF_005037735	Escherichia coli	Escherichia coli 03	Escherichia coli 04	NA
GCF_005037775	Escherichia coli	Escherichia coli 01	Escherichia coli 02	NA
GCF_005037795	Escherichia coli	Escherichia coli 01	Escherichia coli 02	NA
GCF_005037805	Escherichia coli	Escherichia coli 01	Escherichia coli 02	NA
GCF_005037815	Escherichia coli	Escherichia coli 03	Escherichia coli 04	NA
GCF_005037845	Escherichia coli	Escherichia coli 01	Escherichia coli 02	NA
GCF_005156265	Escherichia coli	Escherichia coli 01	Escherichia coli 01	NA
GCF_005221505	Escherichia coli	Escherichia coli 03	Escherichia coli 04	NA
GCF_005221525	Escherichia coli	Escherichia coli 03	Escherichia coli 04	NA
GCF_005221545	Escherichia coli	Escherichia coli 03	Escherichia coli 04	NA
GCF_005221565	Escherichia coli	Escherichia coli 03	Escherichia coli 04	NA
GCF_005221605	Escherichia coli	Escherichia coli 03	Escherichia coli 04	NA
GCF_005221625	Escherichia coli	Escherichia coli 03	Escherichia coli 04	NA
GCF_005221645	Escherichia coli	Escherichia coli 03	Escherichia coli 04	NA
GCF_005221665	Escherichia coli	Escherichia coli 03	Escherichia coli 04	NA
GCF_005221685	Escherichia coli	Escherichia coli 03	Escherichia coli 04	NA
GCF_005221705	Escherichia coli	Escherichia coli 03	Escherichia coli 04	NA
GCF_005221725	Escherichia coli	Escherichia coli 03	Escherichia coli 04	NA
GCF_005221745	Escherichia coli	Escherichia coli 03	Escherichia coli 04	NA
GCF_005221765	Escherichia coli	Escherichia coli 03	Escherichia coli 04	NA
GCF_005221785	Escherichia coli	Escherichia coli 03	Escherichia coli 04	NA
GCF_005221805	Escherichia coli	Escherichia coli 03	Escherichia coli 04	NA
GCF_005221825	Escherichia coli	Escherichia coli 03	Escherichia coli 04	NA
GCF_005221845	Escherichia coli	Escherichia coli 03	Escherichia coli 04	NA
GCF_005221865	Escherichia coli	Escherichia coli 03	Escherichia coli 04	NA
GCF_005221885	Escherichia coli	Escherichia coli 03	Escherichia coli 04	NA
GCF_005221905	Escherichia coli	Escherichia coli 03	Escherichia coli 04	NA
GCF_005221925	Escherichia coli	Escherichia coli 03	Escherichia coli 04	NA
GCF_005221945	Escherichia coli	Escherichia coli 03	Escherichia coli 04	NA
GCF_005221965	Escherichia coli	Escherichia coli 03	Escherichia coli 04	NA
GCF_005221985	Escherichia coli	Escherichia coli 03	Escherichia coli 04	NA
GCF_005222005	Escherichia coli	Escherichia coli 03	Escherichia coli 04	NA
GCF_005222025	Escherichia coli	Escherichia coli 03	Escherichia coli 04	NA
GCF_005222045	Escherichia coli	Escherichia coli 03	Escherichia coli 04	NA
GCF_005222065	Escherichia coli	Escherichia coli 03	Escherichia coli 04	NA
GCF_005222265	Escherichia coli	Escherichia coli 03	Escherichia coli 04	NA
GCF_005222285	Escherichia coli	Escherichia coli 03	Escherichia coli 04	NA
GCF_005222305	Escherichia coli	Escherichia coli 03	Escherichia coli 04	NA
GCF_005222325	Escherichia coli	Escherichia coli 03	Escherichia coli 04	NA
GCF_005222345	Escherichia coli	Escherichia coli 03	Escherichia coli 04	NA
GCF_005222365	Escherichia coli	Escherichia coli 03	Escherichia coli 04	NA
GCF_005222385	Escherichia coli	Escherichia coli 03	Escherichia coli 04	NA
GCF_005222405	Escherichia coli	Escherichia coli 03	Escherichia coli 04	NA
GCF_005222425	Escherichia coli	Escherichia coli 03	Escherichia coli 04	NA
GCF_005222445	Escherichia coli	Escherichia coli 03	Escherichia coli 04	NA
GCF_005383105	Escherichia coli	Escherichia coli 04	Escherichia coli 05	NA
GCF_005389605	Escherichia coli	Escherichia coli 01	Escherichia coli 02	NA
GCF_005391285	Escherichia coli	Escherichia coli 01	Escherichia coli 02	NA
GCF_005393605	Escherichia coli	Escherichia coli 01	Escherichia coli 02	NA
GCF_005396225	Escherichia coli	Escherichia coli 01	Escherichia coli 02	NA
GCF_005484365	Escherichia coli	Escherichia coli 01	Escherichia coli 02	NA
GCF_005671355	Escherichia coli	Escherichia coli 01	Escherichia coli 02	NA
GCF_005885915	Escherichia coli	Escherichia coli 03	Escherichia coli 04	NA
GCF_005885955	Escherichia coli	Escherichia coli 03	Escherichia coli 04	NA
GCF_005886035	Escherichia coli	Escherichia coli 04	Escherichia coli 05	NA
GCF_005890115	Escherichia coli	Escherichia coli 01	Escherichia coli 01	NA
GCF_005954605	Escherichia coli	Escherichia coli 01	Escherichia coli 01	NA
GCF_005954625	Escherichia coli	Escherichia coli 01	Escherichia coli 01	NA
GCF_005954725	Escherichia coli	Escherichia coli 01	Escherichia coli 01	NA
GCF_006088875	Escherichia coli	Escherichia coli 02	Escherichia coli 03	NA
GCF_006337025	Escherichia coli	Escherichia coli 01	Escherichia coli 02	NA
GCF_006351885	Escherichia coli	Escherichia coli 05	Escherichia coli 06	NA
GCF_006352265	Escherichia coli	Escherichia coli 01	Escherichia coli 02	NA
GCF_006364695	Escherichia coli	Escherichia coli 01	Escherichia coli 02	NA
GCF_006536085	Escherichia coli	Escherichia coli 01	Escherichia coli 02	NA
GCF_006537505	Escherichia coli	Escherichia coli 01	Escherichia coli 02	NA
GCF_006777045	Escherichia coli	Escherichia coli 05	Escherichia coli 06	NA
GCF_006777065	Escherichia coli	Escherichia coli 01	Escherichia coli 02	NA
GCF_006777085	Escherichia coli	Escherichia coli 06	Escherichia coli 10	NA
GCF_006874785	Escherichia coli	Escherichia coli 03	Escherichia coli 04	NA
GCF_006965465	Escherichia coli	Escherichia coli 04	Escherichia coli 05	NA
GCF_007012305	Escherichia coli	Escherichia coli 01	Escherichia coli 01	NA
GCF_007106385	Shigella sonnei	Shigella flexneri	Shigella sonnei	NA
GCF_007106565	Shigella boydii	Shigella flexneri	Shigella boydii	NA
GCF_007197595	Shigella flexneri	Escherichia coli 02	Escherichia coli 03	NA
GCF_007632435	Escherichia coli	Escherichia coli 01	Escherichia coli 02	NA
GCF_007833255	Escherichia coli	Escherichia coli 02	Escherichia coli 03	NA
GCF_007833295	Escherichia coli	Escherichia coli 02	Escherichia coli 03	NA
GCF_007833875	Escherichia coli	Escherichia coli 02	Escherichia coli 03	NA
GCF_007922655	Escherichia coli	Escherichia coli 03	Escherichia coli 04	NA
GCF_007954215	Escherichia coli	Escherichia coli 01	Escherichia coli 02	NA
GCF_007990655	Escherichia coli	Escherichia coli 01	Escherichia coli 02	NA
GCF_007995175	Escherichia coli	Escherichia coli 01	Escherichia coli 02	NA
GCF_008033295	Escherichia coli	Escherichia coli 01	Escherichia coli 01	NA
GCF_008065435	Escherichia coli	Escherichia coli 01	Escherichia coli 01	NA
GCF_008065455	Escherichia coli	Escherichia coli 01	Escherichia coli 01	NA
GCF_008080655	Escherichia coli	Escherichia coli 01	Escherichia coli 01	NA
GCF_008124005	Escherichia coli	Escherichia coli 01	Escherichia coli 01	NA
GCF_008124085	Escherichia coli	Escherichia coli 02	Escherichia coli 03	NA
GCF_008124105	Escherichia coli	Escherichia coli 01	Escherichia coli 01	NA
GCF_008124125	Escherichia coli	Escherichia coli 01	Escherichia coli 01	NA
GCF_008124145	Escherichia coli	Escherichia coli 01	Escherichia coli 01	NA
GCF_008124165	Escherichia coli	Escherichia coli 01	Escherichia coli 01	NA
GCF_008124185	Escherichia coli	Escherichia coli 01	Escherichia coli 01	NA
GCF_008124205	Escherichia coli	Escherichia coli 01	Escherichia coli 01	NA
GCF_008124225	Escherichia coli	Escherichia coli 01	Escherichia coli 01	NA
GCF_008124245	Escherichia coli	Escherichia coli 01	Escherichia coli 01	NA
GCF_008124265	Escherichia coli	Escherichia coli 01	Escherichia coli 01	NA
GCF_008124285	Escherichia coli	Escherichia coli 01	Escherichia coli 01	NA
GCF_008124305	Escherichia coli	Escherichia coli 01	Escherichia coli 01	NA
GCF_008124325	Escherichia coli	Escherichia coli 01	Escherichia coli 01	NA
GCF_008124345	Escherichia coli	Escherichia coli 01	Escherichia coli 01	NA
GCF_008124365	Escherichia coli	Escherichia coli 01	Escherichia coli 01	NA
GCF_008124385	Escherichia coli	Escherichia coli 01	Escherichia coli 01	NA
GCF_008124405	Escherichia coli	Escherichia coli 01	Escherichia coli 01	NA
GCF_008124425	Escherichia coli	Escherichia coli 01	Escherichia coli 01	NA
GCF_008152105	Escherichia coli	Escherichia coli 05	Escherichia coli 06	NA
GCF_008329665	Escherichia coli	Escherichia coli 01	Escherichia coli 02	NA
GCF_008370755	Escherichia coli	Escherichia coli 01	Escherichia coli 02	NA
GCF_008370775	Shigella flexneri	Shigella flexneri	Shigella flexneri	NA
GCF_008375335	Escherichia coli	Escherichia coli 01	Escherichia coli 01	NA
GCF_008462425	Escherichia coli	Escherichia coli 03	Escherichia coli 04	NA
GCF_008632555	Escherichia coli	Escherichia coli 01	Escherichia coli 01	NA
GCF_008632575	Escherichia coli	Escherichia coli 01	Escherichia coli 01	NA
GCF_008632595	Escherichia coli	Escherichia coli 02	Escherichia coli 03	NA
GCF_008642395	Escherichia coli	Escherichia coli 04	Escherichia coli 05	NA
GCF_008642415	Escherichia coli	Escherichia coli 01	Escherichia coli 02	NA
GCF_008727135	Escherichia coli	Escherichia coli 03	Escherichia coli 04	NA
GCF_008727155	Escherichia coli	Escherichia coli 03	Escherichia coli 04	NA
GCF_008727175	Escherichia coli	Escherichia coli 03	Escherichia coli 04	NA
GCF_008727195	Escherichia coli	Escherichia coli 03	Escherichia coli 04	NA
GCF_008727215	Shigella sonnei	Shigella flexneri	Shigella sonnei	NA
GCF_008727235	Shigella flexneri	Shigella flexneri	Shigella flexneri	NA
GCF_008727255	Shigella flexneri	Shigella flexneri	Shigella flexneri	NA
GCF_008727275	Shigella flexneri	Shigella flexneri	Shigella flexneri	NA
GCF_008761455	Escherichia coli	Escherichia coli 01	Escherichia coli 02	NA
GCF_008761475	Escherichia coli	Escherichia coli 01	Escherichia coli 02	NA
GCF_008761495	Escherichia coli	Escherichia coli 01	Escherichia coli 02	NA
GCF_008761515	Escherichia coli	Escherichia coli 01	Escherichia coli 02	NA
GCF_008761535	Escherichia coli	Escherichia coli 01	Escherichia coli 02	NA
GCF_008807135	Escherichia coli	Escherichia coli 01	Escherichia coli 01	NA
GCF_008807155	Escherichia coli	Escherichia coli 01	Escherichia coli 01	NA
GCF_008807295	Escherichia coli	Escherichia coli 01	Escherichia coli 01	NA
GCF_008807655	Escherichia coli	Escherichia coli 04	Escherichia coli 05	NA
GCF_008823185	Escherichia coli	Escherichia coli 01	Escherichia coli 01	NA
GCF_008824125	Escherichia coli	Escherichia coli 01	Escherichia coli 01	NA
GCF_008925965	Escherichia coli	Escherichia coli 03	Escherichia coli 04	NA
GCF_008926085	Escherichia coli	Escherichia coli 03	Escherichia coli 04	NA
GCF_008926105	Escherichia coli	Escherichia coli 03	Escherichia coli 04	NA
GCF_008926125	Escherichia coli	Escherichia coli 03	Escherichia coli 04	NA
GCF_008926145	Escherichia coli	Escherichia coli 03	Escherichia coli 04	NA
GCF_008926165	Escherichia coli	Escherichia coli 03	Escherichia coli 04	NA
GCF_008926185	Escherichia coli	Escherichia coli 03	Escherichia coli 04	NA
GCF_008926305	Escherichia coli	Escherichia coli 03	Escherichia coli 04	NA
GCF_008931135	Escherichia coli	Escherichia coli 03	Escherichia coli 04	NA
GCF_008931185	Escherichia coli	Escherichia coli 03	Escherichia coli 04	NA
GCF_008931725	Escherichia coli	Escherichia coli 01	Escherichia coli 01	NA
GCF_008931745	Escherichia coli	Escherichia coli 01	Escherichia coli 01	NA
GCF_008931765	Escherichia coli	Escherichia coli 01	Escherichia coli 01	NA
GCF_008931865	Escherichia coli	Escherichia coli 01	Escherichia coli 01	NA
GCF_008949495	Escherichia coli	Escherichia coli 05	Escherichia coli 06	NA
GCF_009176965	Escherichia coli	Escherichia coli 01	Escherichia coli 01	NA
GCF_009363035	Escherichia coli	Escherichia coli 01	Escherichia coli 01	NA
GCF_009395265	Escherichia coli	Escherichia coli 01	Escherichia coli 01	NA
GCF_009431955	Escherichia coli	Escherichia coli 03	Escherichia coli 04	NA
GCF_009432215	Escherichia coli	Escherichia coli 03	Escherichia coli 04	NA
GCF_009432415	Escherichia coli	Escherichia coli 03	Escherichia coli 04	NA
GCF_009432635	Escherichia coli	Escherichia coli 03	Escherichia coli 04	NA
GCF_009432795	Escherichia coli	Escherichia coli 03	Escherichia coli 04	NA
GCF_009432915	Escherichia coli	Escherichia coli 03	Escherichia coli 04	NA
GCF_009433135	Escherichia coli	Escherichia coli 03	Escherichia coli 04	NA
GCF_009577985	Escherichia coli	Escherichia coli 02	Escherichia coli 03	NA
GCF_009618015	Escherichia coli	Escherichia coli 01	Escherichia coli 02	NA
GCF_009627495	Escherichia coli	Escherichia coli 03	Escherichia coli 04	NA
GCF_009650035	Escherichia coli	Escherichia coli 01	Escherichia coli 02	NA
GCF_009650175	Escherichia coli	Escherichia coli 03	Escherichia coli 04	NA
GCF_009663855	Escherichia coli	Escherichia coli 01	Escherichia coli 01	NA
GCF_009664185	Escherichia coli	Escherichia coli 01	Escherichia coli 02	NA
GCF_009664205	Escherichia coli	Escherichia coli 01	Escherichia coli 02	NA
GCF_009664305	Escherichia coli	Escherichia coli 03	Escherichia coli 04	NA
GCF_009664455	Escherichia coli	Escherichia coli 03	Escherichia coli 04	NA
GCF_009664515	Shigella sonnei	Shigella flexneri	Shigella sonnei	NA
GCF_009664535	Shigella flexneri	Shigella flexneri	Shigella flexneri	NA
GCF_009671045	Escherichia coli	Escherichia coli 01	Escherichia coli 02	NA
GCF_009671085	Escherichia coli	Escherichia coli 01	Escherichia coli 01	NA
GCF_009671105	Escherichia coli	Escherichia coli 01	Escherichia coli 02	NA
GCF_009671125	Escherichia coli	Escherichia coli 01	Escherichia coli 01	NA
GCF_009720465	Escherichia coli	Escherichia coli 01	Escherichia coli 01	NA
GCF_009720605	Escherichia coli	Escherichia coli 01	Escherichia coli 02	NA
GCF_009728565	Escherichia coli	Escherichia coli 01	Escherichia coli 02	NA
GCF_009729995	Shigella sonnei	Shigella flexneri	Shigella sonnei	NA
GCF_009738145	Escherichia coli	Escherichia coli 01	Escherichia coli 01	NA
GCF_009738455	Escherichia coli	Escherichia coli 03	Escherichia coli 04	NA
GCF_009761715	Escherichia coli	Escherichia coli 01	Escherichia coli 02	NA
GCF_009762385	Escherichia coli	Escherichia coli 01	Escherichia coli 01	NA
GCF_009832885	Escherichia coli	Escherichia coli 01	Escherichia coli 01	NA
GCF_009832985	Escherichia coli	Escherichia coli 01	Escherichia coli 01	NA
GCF_009866925	Escherichia coli	Escherichia coli 01	Escherichia coli 01	NA
GCF_009866945	Escherichia coli	Escherichia coli 01	Escherichia coli 01	NA
GCF_009867015	Escherichia coli	Escherichia coli 01	Escherichia coli 01	NA
GCF_009867035	Escherichia coli	Escherichia coli 01	Escherichia coli 02	NA
GCF_009873375	Escherichia coli	Escherichia coli 01	Escherichia coli 01	NA
GCF_009905115	Escherichia coli	Escherichia coli 01	Escherichia coli 01	NA
GCF_009905135	Escherichia coli	Escherichia coli 01	Escherichia coli 02	NA
GCF_009905355	Escherichia coli	Escherichia coli 01	Escherichia coli 01	NA
GCF_009909465	Escherichia coli	Escherichia coli 01	Escherichia coli 01	NA
GCF_009909485	Escherichia coli	Escherichia coli 01	Escherichia coli 02	NA
GCF_009909505	Escherichia coli	Escherichia coli 01	Escherichia coli 01	NA
GCF_009913415	Escherichia coli	Escherichia coli 01	Escherichia coli 02	NA
GCF_009914295	Escherichia coli	Escherichia coli 01	Escherichia coli 01	NA
GCF_009931235	Escherichia coli	Escherichia coli 03	Escherichia coli 04	NA
GCF_009931435	Escherichia coli	Escherichia coli 09	Escherichia coli 15	NA
GCF_009931475	Shigella flexneri	Shigella flexneri	Shigella flexneri	NA
GCF_009931495	Shigella sonnei	Shigella flexneri	Shigella sonnei	NA
GCF_009931515	Shigella sonnei	Shigella flexneri	Shigella sonnei	NA
GCF_009948655	Escherichia coli	Escherichia coli 01	Escherichia coli 02	NA
GCF_009949145	Escherichia coli	Escherichia coli 01	Escherichia coli 02	NA
GCF_009949705	Escherichia coli	Escherichia coli 01	Escherichia coli 01	NA
GCF_009950125	Escherichia coli	Escherichia coli 01	Escherichia coli 08	NA
GCF_009950475	Escherichia coli	Escherichia coli 01	Escherichia coli 02	NA
GCF_009950805	Escherichia coli	Escherichia coli 01	Escherichia coli 02	NA
GCF_009951245	Escherichia coli	Escherichia coli 01	Escherichia coli 02	NA
GCF_009951745	Escherichia coli	Escherichia coli 01	Escherichia coli 02	NA
GCF_009952125	Escherichia coli	Escherichia coli 01	Escherichia coli 02	NA
GCF_010092405	Escherichia coli	Escherichia coli 01	Escherichia coli 02	NA
GCF_010092965	Escherichia coli	Escherichia coli 05	Escherichia coli 06	NA
GCF_010231485	Shigella flexneri	Shigella flexneri	Shigella flexneri	NA
GCF_010365325	Escherichia coli	Escherichia coli 02	Escherichia coli 03	NA
GCF_010365345	Escherichia coli	Escherichia coli 01	Escherichia coli 01	NA
GCF_010365365	Escherichia coli	Escherichia coli 01	Escherichia coli 02	NA
GCF_010365405	Escherichia coli	Escherichia coli 01	Escherichia coli 02	NA
GCF_010365425	Escherichia coli	Escherichia coli 01	Escherichia coli 01	NA
GCF_010365485	Escherichia coli	Escherichia coli 01	Escherichia coli 02	NA
GCF_010365505	Escherichia coli	Escherichia coli 01	Escherichia coli 01	NA
GCF_010365525	Escherichia coli	Escherichia coli 01	Escherichia coli 01	NA
GCF_010365545	Escherichia coli	Escherichia coli 01	Escherichia coli 02	NA
GCF_010509415	Escherichia coli	Escherichia coli 01	Escherichia coli 01	NA
GCF_010668985	Escherichia coli	Escherichia coli 02	Escherichia coli 03	NA
GCF_010669005	Escherichia coli	Escherichia coli 01	Escherichia coli 02	NA
GCF_010669025	Escherichia coli	Escherichia coli 03	Escherichia coli 09	NA
GCF_010706435	Escherichia coli	Escherichia coli 02	Escherichia coli 03	NA
GCF_010724935	Escherichia coli	Escherichia coli 02	Escherichia coli 03	NA
GCF_010725305	Escherichia coli	Escherichia coli 02	Escherichia coli 03	NA
GCF_011022275	Escherichia coli	Escherichia coli 04	Escherichia coli 05	NA
GCF_011044355	Escherichia coli	Escherichia coli 02	Escherichia coli 03	NA
GCF_011045215	Escherichia coli	Escherichia coli 03	Escherichia coli 09	NA
GCF_011045235	Escherichia coli	Escherichia coli 03	Escherichia coli 09	NA
GCF_011045255	Escherichia coli	Escherichia coli 04	Escherichia coli 05	NA
GCF_011045275	Escherichia coli	Escherichia coli 04	Escherichia coli 05	NA
GCF_011045295	Escherichia coli	Escherichia coli 04	Escherichia coli 05	NA
GCF_011045475	Escherichia coli	Escherichia coli 01	Escherichia coli 01	NA
GCF_011045875	Escherichia coli	Escherichia coli 01	Escherichia coli 01	NA
GCF_011045895	Escherichia coli	Escherichia coli 01	Escherichia coli 01	NA
GCF_011064575	Escherichia coli	Escherichia coli 01	Escherichia coli 02	NA
GCF_011067085	Escherichia coli	Escherichia coli 01	Escherichia coli 02	NA
GCF_011330935	Escherichia coli	Escherichia coli 02	Escherichia coli 03	NA
GCF_011331065	Escherichia coli	Escherichia coli 01	Escherichia coli 01	NA
GCF_011331215	Escherichia coli	Escherichia coli 02	Escherichia coli 03	NA
GCF_011383085	Escherichia coli	Escherichia coli 01	Escherichia coli 02	NA
GCF_011403355	Escherichia coli	Escherichia coli 01	Escherichia coli 02	NA
GCF_011404215	Escherichia coli	Escherichia coli 01	Escherichia coli 01	NA
GCF_011404355	Escherichia coli	Escherichia coli 01	Escherichia coli 01	NA
GCF_011404475	Escherichia coli	Escherichia coli 01	Escherichia coli 01	NA
GCF_011404595	Escherichia coli	Escherichia coli 01	Escherichia coli 01	NA
GCF_011404755	Escherichia coli	Escherichia coli 01	Escherichia coli 01	NA
GCF_011404895	Escherichia coli	Escherichia coli 01	Escherichia coli 01	NA
GCF_011492885	Escherichia coli	Escherichia coli 01	Escherichia coli 01	NA
GCF_011492925	Escherichia coli	Escherichia coli 01	Escherichia coli 02	NA
GCF_011492985	Escherichia coli	Escherichia coli 01	Escherichia coli 01	NA
GCF_011691525	Escherichia coli	Escherichia coli 01	Escherichia coli 01	NA
GCF_011769865	Escherichia coli	Escherichia coli 01	Escherichia coli 01	NA
GCF_011996085	Escherichia coli	Escherichia coli 01	Escherichia coli 02	NA
GCF_012044775	Escherichia coli	Escherichia coli 01	Escherichia coli 02	NA
GCF_012149945	Escherichia coli	Escherichia coli 02	Escherichia coli 03	NA
GCF_012221365	Escherichia coli	Shigella flexneri	Shigella boydii	NA
GCF_012221565	Escherichia coli	Shigella flexneri	Shigella boydii	NA
GCF_012278675	Escherichia coli	Escherichia coli 01	Escherichia coli 01	NA
GCF_012516455	Escherichia coli	Escherichia coli 01	Escherichia coli 02	NA
GCF_012537835	Escherichia coli	Escherichia coli 01	Escherichia coli 01	NA
GCF_012934435	Escherichia coli	Escherichia coli 07	Escherichia coli 12	NA
GCF_012934455	Escherichia coli	Escherichia coli 04	Escherichia coli 07	NA
GCF_012934475	Escherichia coli	Escherichia coli 02	Escherichia coli 03	NA
GCF_012934495	Escherichia coli	Escherichia coli 04	Escherichia coli 05	NA
GCF_012934515	Escherichia coli	Escherichia coli 02	Escherichia coli 03	NA
GCF_012934535	Escherichia coli	Escherichia coli 02	Escherichia coli 03	NA
GCF_012934555	Escherichia coli	Escherichia coli 02	Escherichia coli 03	NA
GCF_012934575	Escherichia coli	Escherichia coli 01	Escherichia coli 01	NA
GCF_012934595	Escherichia coli	Escherichia coli 02	Escherichia coli 03	NA
GCF_012934615	Escherichia coli	Escherichia coli 02	Escherichia coli 03	NA
GCF_012934635	Escherichia coli	Escherichia coli 02	Escherichia coli 03	NA
GCF_012934655	Escherichia coli	Escherichia coli 02	Escherichia coli 03	NA
GCF_012934675	Escherichia coli	Escherichia coli 01	Escherichia coli 02	NA
GCF_012934695	Escherichia coli	Escherichia coli 05	Escherichia coli 06	NA
GCF_012934715	Escherichia coli	Escherichia coli 04	Escherichia coli 07	NA
GCF_012934765	Escherichia coli	Escherichia coli 02	Escherichia coli 03	NA
GCF_012934785	Escherichia coli	Escherichia coli 02	Escherichia coli 03	NA
GCF_012974525	Escherichia coli	Escherichia coli 01	Escherichia coli 02	NA
GCF_012974565	Escherichia coli	Escherichia coli 02	Escherichia coli 03	NA
GCF_013004045	Escherichia coli	Escherichia coli 02	Escherichia coli 03	NA
GCF_013084945	Escherichia coli	Escherichia coli 02	Escherichia coli 03	NA
GCF_013085025	Escherichia coli	Escherichia coli 04	Escherichia coli 07	NA
GCF_013085185	Escherichia coli	Escherichia coli 01	Escherichia coli 02	NA
GCF_013085205	Escherichia coli	Escherichia coli 02	Escherichia coli 03	NA
GCF_013085865	Escherichia coli	Escherichia coli 01	Escherichia coli 02	NA
GCF_013085905	Escherichia coli	Escherichia coli 02	Escherichia coli 03	NA
GCF_013112335	Escherichia coli	Escherichia coli 03	Escherichia coli 09	NA
GCF_013122565	Escherichia coli	Escherichia coli 11	Escherichia coli 20	NA
GCF_013146745	Shigella sonnei	Shigella flexneri	Shigella sonnei	NA
GCF_013146765	Shigella sonnei	Shigella flexneri	Shigella sonnei	NA
GCF_013146785	Shigella sonnei	Shigella flexneri	Shigella sonnei	NA
GCF_013146805	Shigella sonnei	Shigella flexneri	Shigella sonnei	NA
GCF_013146845	Shigella sonnei	Shigella flexneri	Shigella sonnei	NA
GCF_013147065	Shigella sonnei	Shigella flexneri	Shigella sonnei	NA
GCF_013147165	Shigella sonnei	Shigella flexneri	Shigella sonnei	NA
GCF_013147185	Shigella sonnei	Shigella flexneri	Shigella sonnei	NA
GCF_013147205	Shigella sonnei	Shigella flexneri	Shigella sonnei	NA
GCF_013166855	Escherichia coli	Escherichia coli 01	Escherichia coli 01	NA
GCF_013166875	Escherichia coli	Escherichia coli 01	Escherichia coli 01	NA
GCF_013166895	Escherichia coli	Escherichia coli 01	Escherichia coli 01	NA
GCF_013166935	Escherichia coli	Escherichia coli 01	Escherichia coli 01	NA
GCF_013166955	Escherichia coli	Escherichia coli 01	Escherichia coli 01	NA
GCF_013166975	Escherichia coli	Escherichia coli 01	Escherichia coli 01	NA
GCF_013166995	Escherichia coli	Escherichia coli 01	Escherichia coli 01	NA
GCF_013167035	Escherichia coli	Escherichia coli 01	Escherichia coli 01	NA
GCF_013167055	Escherichia coli	Escherichia coli 01	Escherichia coli 01	NA
GCF_013167075	Escherichia coli	Escherichia coli 01	Escherichia coli 01	NA
GCF_013167135	Escherichia coli	Escherichia coli 03	Escherichia coli 04	NA
GCF_013167155	Escherichia coli	Escherichia coli 03	Escherichia coli 04	NA
GCF_013167175	Escherichia coli	Escherichia coli 03	Escherichia coli 04	NA
GCF_013167195	Escherichia coli	Escherichia coli 03	Escherichia coli 04	NA
GCF_013167235	Escherichia coli	Escherichia coli 03	Escherichia coli 04	NA
GCF_013167255	Escherichia coli	Escherichia coli 03	Escherichia coli 04	NA
GCF_013167275	Escherichia coli	Escherichia coli 03	Escherichia coli 04	NA
GCF_013167295	Escherichia coli	Escherichia coli 03	Escherichia coli 04	NA
GCF_013167315	Escherichia coli	Escherichia coli 03	Escherichia coli 04	NA
GCF_013167335	Escherichia coli	Escherichia coli 03	Escherichia coli 04	NA
GCF_013167355	Escherichia coli	Escherichia coli 03	Escherichia coli 04	NA
GCF_013167375	Escherichia coli	Escherichia coli 03	Escherichia coli 04	NA
GCF_013167395	Escherichia coli	Escherichia coli 03	Escherichia coli 04	NA
GCF_013167415	Escherichia coli	Escherichia coli 03	Escherichia coli 04	NA
GCF_013167435	Escherichia coli	Escherichia coli 03	Escherichia coli 04	NA
GCF_013167455	Escherichia coli	Escherichia coli 03	Escherichia coli 04	NA
GCF_013167475	Escherichia coli	Escherichia coli 03	Escherichia coli 04	NA
GCF_013167495	Escherichia coli	Escherichia coli 03	Escherichia coli 04	NA
GCF_013167515	Escherichia coli	Escherichia coli 03	Escherichia coli 04	NA
GCF_013167535	Escherichia coli	Escherichia coli 03	Escherichia coli 04	NA
GCF_013167555	Escherichia coli	Escherichia coli 03	Escherichia coli 04	NA
GCF_013167575	Escherichia coli	Escherichia coli 03	Escherichia coli 04	NA
GCF_013167595	Escherichia coli	Escherichia coli 03	Escherichia coli 04	NA
GCF_013167615	Escherichia coli	Escherichia coli 03	Escherichia coli 04	NA
GCF_013167635	Escherichia coli	Escherichia coli 03	Escherichia coli 04	NA
GCF_013167655	Escherichia coli	Escherichia coli 03	Escherichia coli 04	NA
GCF_013167675	Escherichia coli	Escherichia coli 03	Escherichia coli 04	NA
GCF_013167695	Escherichia coli	Escherichia coli 03	Escherichia coli 04	NA
GCF_013167715	Escherichia coli	Escherichia coli 03	Escherichia coli 04	NA
GCF_013167735	Escherichia coli	Escherichia coli 03	Escherichia coli 04	NA
GCF_013167755	Escherichia coli	Escherichia coli 03	Escherichia coli 04	NA
GCF_013167775	Escherichia coli	Escherichia coli 03	Escherichia coli 04	NA
GCF_013167795	Escherichia coli	Escherichia coli 03	Escherichia coli 04	NA
GCF_013167815	Escherichia coli	Escherichia coli 03	Escherichia coli 04	NA
GCF_013167875	Escherichia coli	Escherichia coli 03	Escherichia coli 04	NA
GCF_013167935	Escherichia coli	Escherichia coli 03	Escherichia coli 04	NA
GCF_013167975	Escherichia coli	Escherichia coli 03	Escherichia coli 04	NA
GCF_013167995	Escherichia coli	Escherichia coli 03	Escherichia coli 04	NA
GCF_013168015	Escherichia coli	Escherichia coli 03	Escherichia coli 04	NA
GCF_013168035	Escherichia coli	Escherichia coli 03	Escherichia coli 04	NA
GCF_013168055	Escherichia coli	Escherichia coli 03	Escherichia coli 04	NA
GCF_013168075	Escherichia coli	Escherichia coli 03	Escherichia coli 04	NA
GCF_013168095	Escherichia coli	Escherichia coli 03	Escherichia coli 04	NA
GCF_013168115	Escherichia coli	Escherichia coli 03	Escherichia coli 04	NA
GCF_013168135	Escherichia coli	Escherichia coli 03	Escherichia coli 04	NA
GCF_013168155	Escherichia coli	Escherichia coli 03	Escherichia coli 04	NA
GCF_013168175	Escherichia coli	Escherichia coli 03	Escherichia coli 04	NA
GCF_013168195	Escherichia coli	Escherichia coli 03	Escherichia coli 04	NA
GCF_013168215	Escherichia coli	Escherichia coli 03	Escherichia coli 04	NA
GCF_013168235	Escherichia coli	Escherichia coli 03	Escherichia coli 04	NA
GCF_013168255	Escherichia coli	Escherichia coli 03	Escherichia coli 04	NA
GCF_013201175	Escherichia coli	Escherichia coli 01	Escherichia coli 01	NA
GCF_013201195	Escherichia coli	Escherichia coli 01	Escherichia coli 02	NA
GCF_013201215	Escherichia coli	Escherichia coli 01	Escherichia coli 01	NA
GCF_013201235	Escherichia coli	Escherichia coli 01	Escherichia coli 01	NA
GCF_013201255	Escherichia coli	Escherichia coli 01	Escherichia coli 02	NA
GCF_013201485	Shigella sonnei	Shigella flexneri	Shigella sonnei	NA
GCF_013201505	Escherichia coli	Escherichia coli 01	Escherichia coli 02	NA
GCF_013201525	Escherichia coli	Escherichia coli 01	Escherichia coli 01	NA
GCF_013282195	Escherichia coli	Escherichia coli 04	Escherichia coli 05	NA
GCF_013282275	Escherichia coli	Escherichia coli 04	Escherichia coli 05	NA
GCF_013282315	Escherichia coli	Escherichia coli 01	Escherichia coli 01	NA
GCF_013282335	Escherichia coli	Escherichia coli 04	Escherichia coli 07	NA
GCF_013282355	Escherichia coli	Escherichia coli 04	Escherichia coli 05	NA
GCF_013305705	Escherichia coli	Escherichia coli 05	Escherichia coli 06	NA
GCF_013315675	Escherichia coli	Escherichia coli 02	Escherichia coli 03	NA
GCF_013315695	Escherichia coli	Escherichia coli 05	Escherichia coli 06	NA
GCF_013315715	Escherichia coli	Escherichia coli 06	Escherichia coli 10	NA
GCF_013315735	Escherichia coli	Escherichia coli 02	Escherichia coli 03	NA
GCF_013315755	Escherichia coli	Escherichia coli 03	Escherichia coli 09	NA
GCF_013315975	Escherichia coli	Escherichia coli 01	Escherichia coli 02	NA
GCF_013315995	Escherichia coli	Escherichia coli 01	Escherichia coli 01	NA
GCF_013317085	Escherichia coli	Escherichia coli 01	Escherichia coli 02	NA
GCF_013340785	Escherichia coli	Escherichia coli 03	Escherichia coli 09	NA
GCF_013340805	Escherichia coli	Escherichia coli 03	Escherichia coli 09	NA
GCF_013340825	Escherichia coli	Escherichia coli 01	Escherichia coli 02	NA
GCF_013342925	Escherichia coli	Escherichia coli 05	Escherichia coli 06	NA
GCF_013343595	Escherichia coli	Escherichia coli 03	Escherichia coli 04	NA
GCF_013343615	Escherichia coli	Escherichia coli 03	Escherichia coli 04	NA
GCF_013343635	Escherichia coli	Escherichia coli 03	Escherichia coli 04	NA
GCF_013357345	Escherichia coli	Escherichia coli 01	Escherichia coli 02	NA
GCF_013357365	Escherichia coli	Escherichia coli 01	Escherichia coli 02	NA
GCF_013364115	Shigella flexneri	Shigella flexneri	Shigella flexneri	NA
GCF_013371685	Escherichia coli	Escherichia coli 01	Escherichia coli 02	NA
GCF_013371725	Escherichia coli	Escherichia coli 01	Escherichia coli 02	NA
GCF_013371745	Escherichia coli	Escherichia coli 01	Escherichia coli 01	NA
GCF_013372305	Escherichia coli	Escherichia coli 02	Escherichia coli 03	NA
GCF_013372325	Escherichia coli	Escherichia coli 02	Escherichia coli 03	NA
GCF_013372345	Escherichia coli	Escherichia coli 01	Escherichia coli 01	NA
GCF_013372365	Escherichia coli	Escherichia coli 04	Escherichia coli 07	NA
GCF_013372385	Escherichia coli	Escherichia coli 02	Escherichia coli 03	NA
GCF_013372405	Escherichia coli	Escherichia coli 02	Escherichia coli 03	NA
GCF_013372425	Escherichia coli	Escherichia coli 02	Escherichia coli 03	NA
GCF_013374235	Escherichia coli	Escherichia coli 01	Escherichia coli 01	NA
GCF_013374255	Escherichia coli	Escherichia coli 01	Escherichia coli 02	NA
GCF_013374275	Escherichia coli	Escherichia coli 01	Escherichia coli 01	NA
GCF_013374295	Escherichia coli	Escherichia coli 01	Escherichia coli 01	NA
GCF_013374315	Escherichia coli	Escherichia coli 01	Escherichia coli 01	NA
GCF_013374335	Escherichia coli	Escherichia coli 01	Escherichia coli 02	NA
GCF_013374815	Shigella sonnei	Escherichia coli 01	Escherichia coli 02	NA
GCF_013376515	Escherichia coli	Escherichia coli 01	Escherichia coli 01	NA
GCF_013376575	Escherichia coli	Escherichia coli 01	Escherichia coli 02	NA
GCF_013376895	Escherichia coli	Escherichia coli 01	Escherichia coli 02	NA
GCF_013388275	Escherichia coli	Escherichia coli 04	Escherichia coli 07	NA
GCF_013389615	Escherichia coli	Escherichia coli 01	Escherichia coli 02	NA
GCF_013389695	Escherichia coli	Escherichia coli 01	Escherichia coli 01	NA
GCF_013390265	Escherichia coli	Escherichia coli 02	Escherichia coli 03	NA
GCF_013391825	Escherichia coli	Escherichia coli 01	Escherichia coli 01	NA
GCF_013393825	Escherichia coli	Escherichia coli 01	Escherichia coli 01	NA
GCF_013394495	Shigella boydii	Shigella flexneri	Shigella flexneri	NA
GCF_013394535	Shigella boydii	Shigella flexneri	Shigella boydii	NA
GCF_013394555	Shigella boydii	Shigella flexneri	Shigella boydii	NA
GCF_013394575	Escherichia coli	Escherichia coli 02	Escherichia coli 03	NA
GCF_013402895	Escherichia coli	Escherichia coli 04	Escherichia coli 07	NA
GCF_013423805	Escherichia coli	Escherichia coli 01	Escherichia coli 01	NA
GCF_013425935	Escherichia coli	Escherichia coli 01	Escherichia coli 01	NA
GCF_013425955	Escherichia coli	Escherichia coli 05	Escherichia coli 06	NA
GCF_013426075	Escherichia coli	Escherichia coli 01	Escherichia coli 02	NA
GCF_013426095	Escherichia coli	Escherichia coli 01	Escherichia coli 02	NA
GCF_013426115	Escherichia coli	Escherichia coli 01	Escherichia coli 01	NA
GCF_013459015	Escherichia coli	Escherichia coli 05	Escherichia coli 06	NA
GCF_013459175	Escherichia coli	Escherichia coli 05	Escherichia coli 06	NA
GCF_013694285	Escherichia coli	Escherichia coli 01	Escherichia coli 01	NA
GCF_013694345	Escherichia coli	Escherichia coli 01	Escherichia coli 01	NA
GCF_014058445	Escherichia coli	Escherichia coli 01	Escherichia coli 02	NA
GCF_014075335	Escherichia coli	Escherichia coli 01	Escherichia coli 02	NA
GCF_014075475	Escherichia coli	Escherichia coli 01	Escherichia coli 01	NA
GCF_014075595	Escherichia coli	Escherichia coli 01	Escherichia coli 01	NA
GCF_014075795	Escherichia coli	Escherichia coli 01	Escherichia coli 01	NA
GCF_014075915	Escherichia coli	Escherichia coli 01	Escherichia coli 01	NA
GCF_014076685	Escherichia coli	Escherichia coli 01	Escherichia coli 01	NA
GCF_014117345	Escherichia coli	Escherichia coli 02	Escherichia coli 11	NA
GCF_014117405	Escherichia coli	Escherichia coli 01	Escherichia coli 01	NA
GCF_014157395	Escherichia coli	Escherichia coli 04	Escherichia coli 05	NA
GCF_014160155	Escherichia coli	Escherichia coli 01	Escherichia coli 02	NA
GCF_014162235	Escherichia coli	Escherichia coli 04	Escherichia coli 05	NA
GCF_014168595	Escherichia coli	Escherichia coli 01	Escherichia coli 02	NA
GCF_014168675	Escherichia coli	Escherichia coli 05	Escherichia coli 06	NA
GCF_014168735	Escherichia coli	Escherichia coli 01	Escherichia coli 02	NA
GCF_014168755	Escherichia coli	Escherichia coli 01	Escherichia coli 01	NA
GCF_014168775	Escherichia coli	Escherichia coli 02	Escherichia coli 03	NA
GCF_014168835	Escherichia coli	Escherichia coli 02	Escherichia coli 03	NA
GCF_014168855	Escherichia coli	Escherichia coli 04	Escherichia coli 05	NA
GCF_014168935	Escherichia coli	Escherichia coli 01	Escherichia coli 01	NA
GCF_014168955	Escherichia coli	Escherichia coli 02	Escherichia coli 03	NA
GCF_014168975	Escherichia coli	Escherichia coli 01	Escherichia coli 02	NA
GCF_014169015	Escherichia coli	Escherichia coli 02	Escherichia coli 03	NA
GCF_014169035	Escherichia coli	Escherichia coli 04	Escherichia coli 05	NA
GCF_014169095	Escherichia coli	Escherichia coli 02	Escherichia coli 03	NA
GCF_014169115	Escherichia coli	Escherichia coli 04	Escherichia coli 05	NA
GCF_014169155	Escherichia coli	Escherichia coli 01	Escherichia coli 01	NA
GCF_014169175	Escherichia coli	Escherichia coli 05	Escherichia coli 06	NA
GCF_014169195	Escherichia coli	Escherichia coli 01	Escherichia coli 01	NA
GCF_014169275	Escherichia coli	Escherichia coli 01	Escherichia coli 02	NA
GCF_014169395	Escherichia coli	Escherichia coli 04	Escherichia coli 05	NA
GCF_014169415	Escherichia coli	Escherichia coli 05	Escherichia coli 06	NA
GCF_014169435	Escherichia coli	Escherichia coli 02	Escherichia coli 03	NA
GCF_014169455	Escherichia coli	Escherichia coli 04	Escherichia coli 07	NA
GCF_014169475	Escherichia coli	Escherichia coli 01	Escherichia coli 01	NA
GCF_014169575	Escherichia coli	Escherichia coli 04	Escherichia coli 05	NA
GCF_014169595	Escherichia coli	Escherichia coli 01	Escherichia coli 02	NA
GCF_014169615	Escherichia coli	Escherichia coli 04	Escherichia coli 07	NA
GCF_014169695	Escherichia coli	Escherichia coli 01	Escherichia coli 01	NA
GCF_014169775	Escherichia coli	Escherichia coli 04	Escherichia coli 07	NA
GCF_014169855	Escherichia coli	Escherichia coli 04	Escherichia coli 05	NA
GCF_014169895	Escherichia coli	Escherichia coli 01	Escherichia coli 02	NA
GCF_014169915	Escherichia coli	Escherichia coli 04	Escherichia coli 07	NA
GCF_014169995	Escherichia coli	Escherichia coli 01	Escherichia coli 02	NA
GCF_014170615	Escherichia coli	Escherichia coli 06	Escherichia coli 10	NA
GCF_014170675	Escherichia coli	Escherichia coli 06	Escherichia coli 10	NA
GCF_014170735	Escherichia coli	Escherichia coli 01	Escherichia coli 01	NA
GCF_014170975	Escherichia coli	Escherichia coli 01	Escherichia coli 02	NA
GCF_014171015	Escherichia coli	Escherichia coli 07	Escherichia coli 12	NA
GCF_014189395	Escherichia coli	Escherichia coli 01	Escherichia coli 01	NA
GCF_014217135	Escherichia coli	Escherichia coli 02	Escherichia coli 03	NA
GCF_014217155	Escherichia coli	Escherichia coli 02	Escherichia coli 03	NA
GCF_014217935	Shigella sonnei	Shigella flexneri	Shigella sonnei	NA
GCF_014295215	Escherichia coli	Escherichia coli 01	Escherichia coli 01	NA
GCF_014295235	Escherichia coli	Escherichia coli 01	Escherichia coli 01	NA
GCF_014295255	Escherichia coli	Escherichia coli 01	Escherichia coli 01	NA
GCF_014295275	Escherichia coli	Escherichia coli 01	Escherichia coli 08	NA
GCF_014295295	Escherichia coli	Escherichia coli 01	Escherichia coli 01	NA
GCF_014295315	Escherichia coli	Escherichia coli 01	Escherichia coli 01	NA
GCF_014338505	Escherichia coli	Escherichia coli 01	Escherichia coli 01	NA
GCF_014338525	Escherichia coli	Escherichia coli 01	Escherichia coli 01	NA
GCF_014361285	Escherichia coli	Escherichia coli 01	Escherichia coli 01	NA
GCF_014522225	Escherichia coli	Escherichia coli 01	Escherichia coli 01	NA
GCF_014522245	Escherichia coli	Escherichia coli 02	Escherichia coli 03	NA
GCF_014541045	Escherichia coli	Escherichia coli 02	Escherichia coli 03	NA
GCF_014605875	Escherichia coli	Escherichia coli 01	Escherichia coli 02	NA
GCF_014607515	Escherichia coli	Escherichia coli 03	Escherichia coli 04	NA
GCF_014607535	Escherichia coli	Escherichia coli 03	Escherichia coli 04	NA
GCF_014607555	Escherichia coli	Escherichia coli 03	Escherichia coli 04	NA
GCF_014607575	Escherichia coli	Escherichia coli 03	Escherichia coli 04	NA
GCF_014622725	Escherichia coli	Escherichia coli 05	Escherichia coli 06	NA
GCF_014622965	Escherichia coli	Escherichia coli 03	Escherichia coli 04	NA
GCF_014622985	Escherichia coli	Escherichia coli 03	Escherichia coli 04	NA
GCF_014623185	Escherichia coli	Escherichia coli 03	Escherichia coli 04	NA
GCF_014623205	Escherichia coli	Escherichia coli 03	Escherichia coli 04	NA
GCF_014623225	Escherichia coli	Escherichia coli 03	Escherichia coli 04	NA
GCF_014623245	Escherichia coli	Escherichia coli 03	Escherichia coli 04	NA
GCF_014623405	Escherichia coli	Escherichia coli 03	Escherichia coli 04	NA
GCF_014623425	Escherichia coli	Escherichia coli 03	Escherichia coli 04	NA
GCF_014656605	Escherichia coli	Escherichia coli 04	Escherichia coli 07	NA
GCF_014656625	Escherichia coli	Escherichia coli 04	Escherichia coli 07	NA
GCF_014679325	Escherichia coli	Escherichia coli 01	Escherichia coli 01	NA
GCF_014705965	Escherichia coli	Escherichia coli 01	Escherichia coli 01	NA
GCF_014725795	Shigella sonnei	Shigella flexneri	Shigella sonnei	NA
GCF_014770655	Escherichia coli	Escherichia coli 01	Escherichia coli 08	NA
GCF_014770895	Escherichia coli	Escherichia coli 01	Escherichia coli 01	NA
GCF_014771055	Escherichia coli	Escherichia coli 01	Escherichia coli 01	NA
GCF_014771275	Escherichia coli	Escherichia coli 01	Escherichia coli 08	NA
GCF_014805805	Escherichia coli	Escherichia coli 01	Escherichia coli 02	NA
GCF_014825845	Escherichia coli	Escherichia coli 03	Escherichia coli 04	NA
GCF_014826015	Escherichia coli	Escherichia coli 01	Escherichia coli 02	NA
GCF_014854575	Escherichia coli	Escherichia coli 01	Escherichia coli 02	NA
GCF_014854635	Escherichia coli	Escherichia coli 01	Escherichia coli 02	NA
GCF_014854675	Escherichia coli	Escherichia coli 04	Escherichia coli 05	NA
GCF_014863625	Escherichia coli	Escherichia coli 01	Escherichia coli 01	NA
GCF_014863645	Escherichia coli	Escherichia coli 01	Escherichia coli 01	NA
GCF_014863665	Escherichia coli	Escherichia coli 01	Escherichia coli 01	NA
GCF_014863685	Escherichia coli	Escherichia coli 01	Escherichia coli 01	NA
GCF_014863705	Escherichia coli	Escherichia coli 01	Escherichia coli 01	NA
GCF_014863725	Escherichia coli	Escherichia coli 01	Escherichia coli 01	NA
GCF_014863745	Escherichia coli	Escherichia coli 01	Escherichia coli 01	NA
GCF_014863765	Escherichia coli	Escherichia coli 01	Escherichia coli 01	NA
GCF_014863785	Escherichia coli	Escherichia coli 01	Escherichia coli 01	NA
GCF_014863805	Escherichia coli	Escherichia coli 01	Escherichia coli 01	NA
GCF_014863825	Escherichia coli	Escherichia coli 01	Escherichia coli 01	NA
GCF_014863845	Escherichia coli	Escherichia coli 01	Escherichia coli 01	NA
GCF_014904135	Escherichia coli	Escherichia coli 01	Escherichia coli 01	NA
GCF_014904145	Escherichia coli	Escherichia coli 01	Escherichia coli 02	NA
GCF_014904175	Escherichia coli	Escherichia coli 01	Escherichia coli 01	NA
GCF_014904185	Escherichia coli	Escherichia coli 01	Escherichia coli 01	NA
GCF_014904215	Escherichia coli	Escherichia coli 01	Escherichia coli 01	NA
GCF_014904235	Escherichia coli	Escherichia coli 01	Escherichia coli 02	NA
GCF_014904265	Escherichia coli	Escherichia coli 01	Escherichia coli 01	NA
GCF_014904315	Escherichia coli	Escherichia coli 01	Escherichia coli 01	NA
GCF_014904435	Escherichia coli	Escherichia coli 01	Escherichia coli 01	NA
GCF_014930915	Escherichia coli	Escherichia coli 02	Escherichia coli 03	NA
GCF_014962565	Escherichia coli	Escherichia coli 04	Escherichia coli 07	NA
GCF_015033265	Escherichia coli	Escherichia coli 02	Escherichia coli 03	NA
GCF_015135355	Escherichia coli	Escherichia coli 01	Escherichia coli 02	NA
GCF_015136715	Escherichia coli	Escherichia coli 04	Escherichia coli 07	NA
GCF_015136895	Escherichia coli	Escherichia coli 01	Escherichia coli 02	NA
GCF_015138575	Escherichia coli	Escherichia coli 02	Escherichia coli 03	NA
GCF_015138955	Escherichia coli	Escherichia coli 02	Escherichia coli 03	NA
GCF_015139155	Escherichia coli	Escherichia coli 04	Escherichia coli 07	NA
GCF_015139375	Escherichia coli	Escherichia coli 03	Escherichia coli 09	NA
GCF_015139735	Escherichia coli	Escherichia coli 02	Escherichia coli 03	NA
GCF_015277555	Escherichia coli	Escherichia coli 02	Escherichia coli 03	NA
GCF_015290725	Escherichia coli	Escherichia coli 02	Escherichia coli 03	NA
GCF_015291785	Escherichia coli	Escherichia coli 01	Escherichia coli 02	NA
GCF_015353135	Escherichia coli	Escherichia coli 03	Escherichia coli 04	NA
GCF_015475595	Shigella dysenteriae	Shigella dysenteriae	Shigella dysenteriae	NA
GCF_015508805	Escherichia coli	Escherichia coli 01	Escherichia coli 02	NA
GCF_015509005	Escherichia coli	Escherichia coli 01	Escherichia coli 02	NA
GCF_015534935	Escherichia coli	Escherichia coli 01	Escherichia coli 01	NA
GCF_015534955	Escherichia coli	Escherichia coli 01	Escherichia coli 01	NA
GCF_015534975	Escherichia coli	Escherichia coli 01	Escherichia coli 01	NA
GCF_015534995	Escherichia coli	Escherichia coli 01	Escherichia coli 01	NA
GCF_015535015	Escherichia coli	Escherichia coli 01	Escherichia coli 01	NA
GCF_015571535	Escherichia coli	Escherichia coli 03	Escherichia coli 09	NA
GCF_015571555	Escherichia coli	Escherichia coli 01	Escherichia coli 01	NA
GCF_015571595	Escherichia coli	Escherichia coli 04	Escherichia coli 13	NA
GCF_015571615	Escherichia coli	Escherichia coli 01	Escherichia coli 01	NA
GCF_015571635	Escherichia coli	Escherichia coli 01	Escherichia coli 01	NA
GCF_015571655	Escherichia coli	Escherichia coli 01	Escherichia coli 01	NA
GCF_015571675	Escherichia coli	Escherichia coli 01	Escherichia coli 01	NA
GCF_015571695	Escherichia coli	Escherichia coli 01	Escherichia coli 01	NA
GCF_015571715	Escherichia coli	Escherichia coli 01	Escherichia coli 02	NA
GCF_015571735	Escherichia coli	Escherichia coli 01	Escherichia coli 02	NA
GCF_015571755	Escherichia coli	Escherichia coli 01	Escherichia coli 02	NA
GCF_015571775	Escherichia coli	Escherichia coli 01	Escherichia coli 01	NA
GCF_015571795	Escherichia coli	Escherichia coli 01	Escherichia coli 02	NA
GCF_015571815	Escherichia coli	Escherichia coli 01	Escherichia coli 01	NA
GCF_015571835	Escherichia coli	Escherichia coli 01	Escherichia coli 02	NA
GCF_015571855	Escherichia coli	Escherichia coli 01	Escherichia coli 08	NA
GCF_015571875	Escherichia coli	Escherichia coli 01	Escherichia coli 01	NA
GCF_015571895	Escherichia coli	Escherichia coli 01	Escherichia coli 02	NA
GCF_015571915	Escherichia coli	Escherichia coli 01	Escherichia coli 02	NA
GCF_015571955	Escherichia coli	Escherichia coli 01	Escherichia coli 01	NA
GCF_015649805	Escherichia coli	Escherichia coli 05	Escherichia coli 06	NA
GCF_015697215	Escherichia coli	Escherichia coli 02	Escherichia coli 03	NA
GCF_015843075	Escherichia coli	Escherichia coli 01	Escherichia coli 01	NA
GCF_015910185	Escherichia coli	Escherichia coli 02	Escherichia coli 03	NA
GCF_016026195	Escherichia coli	Escherichia coli 03	Escherichia coli 04	NA
GCF_016026215	Escherichia coli	Shigella flexneri	Shigella boydii	NA
GCF_016026235	Escherichia coli	Shigella flexneri	Shigella boydii	NA
GCF_016026335	Escherichia coli	Escherichia coli 12	Escherichia coli 21	NA
GCF_016026375	Escherichia coli	Shigella flexneri	Shigella boydii	NA
GCF_016126995	Escherichia coli	Escherichia coli 01	Escherichia coli 02	NA
GCF_016127695	Escherichia coli	Escherichia coli 01	Escherichia coli 02	NA
GCF_016132505	Escherichia coli	Escherichia coli 02	Escherichia coli 03	NA
GCF_016403625	Escherichia coli	Escherichia coli 01	Escherichia coli 02	NA
GCF_016403675	Escherichia coli	Escherichia coli 01	Escherichia coli 02	NA
GCF_016403875	Escherichia coli	Escherichia coli 01	Escherichia coli 02	NA
GCF_016403975	Escherichia coli	Escherichia coli 01	Escherichia coli 02	NA
GCF_016404015	Escherichia coli	Escherichia coli 01	Escherichia coli 02	NA
GCF_016404165	Escherichia coli	Escherichia coli 01	Escherichia coli 02	NA
GCF_016404325	Escherichia coli	Escherichia coli 01	Escherichia coli 02	NA
GCF_016404405	Escherichia coli	Escherichia coli 01	Escherichia coli 02	NA
GCF_016404485	Escherichia coli	Escherichia coli 01	Escherichia coli 02	NA
GCF_016432785	Escherichia coli	Escherichia coli 01	Escherichia coli 02	NA
GCF_016432805	Escherichia coli	Escherichia coli 01	Escherichia coli 02	NA
GCF_016446335	Escherichia coli	Escherichia coli 01	Escherichia coli 01	NA
GCF_016458885	Escherichia coli	Escherichia coli 03	Escherichia coli 04	NA
GCF_016458905	Escherichia coli	Escherichia coli 03	Escherichia coli 04	NA
GCF_016458925	Escherichia coli	Escherichia coli 03	Escherichia coli 04	NA
GCF_016458945	Escherichia coli	Escherichia coli 03	Escherichia coli 04	NA
GCF_016592875	Escherichia coli	Escherichia coli 01	Escherichia coli 01	NA
GCF_016598635	Escherichia coli	Escherichia coli 05	Escherichia coli 06	NA
GCF_016598675	Shigella flexneri	Shigella flexneri	Shigella flexneri	NA
GCF_016629485	Escherichia coli	Escherichia coli 01	Escherichia coli 01	NA
GCF_016659085	Escherichia coli	Escherichia coli 01	Escherichia coli 01	NA
GCF_016696665	Escherichia coli	Escherichia coli 01	Escherichia coli 02	NA
GCF_016726285	Shigella boydii	Shigella flexneri	Shigella boydii	Type strain
GCF_016728085	Escherichia coli	Escherichia coli 01	Escherichia coli 01	NA
GCF_016756455	Escherichia coli	Escherichia coli 02	Escherichia coli 03	NA
GCF_016757655	Escherichia coli	Escherichia coli 02	Escherichia coli 03	NA
GCF_016767775	Escherichia coli	Escherichia coli 02	Escherichia coli 03	NA
GCF_016772495	Escherichia coli	Escherichia coli 01	Escherichia coli 02	NA
GCF_016774415	Escherichia coli	Escherichia coli 01	Escherichia coli 01	NA
GCF_016775805	Escherichia coli	Escherichia coli 04	Escherichia coli 07	NA
GCF_016775825	Escherichia coli	Escherichia coli 04	Escherichia coli 05	NA
GCF_016775845	Escherichia coli	Escherichia coli 04	Escherichia coli 05	NA
GCF_016775865	Escherichia coli	Escherichia coli 04	Escherichia coli 05	NA
GCF_016775885	Escherichia coli	Escherichia coli 04	Escherichia coli 05	NA
GCF_016775905	Escherichia coli	Escherichia coli 04	Escherichia coli 07	NA
GCF_016775925	Escherichia coli	Escherichia coli 02	Escherichia coli 03	NA
GCF_016775945	Escherichia coli	Escherichia coli 04	Escherichia coli 05	NA
GCF_016775965	Escherichia coli	Escherichia coli 04	Escherichia coli 05	NA
GCF_016775985	Escherichia coli	Escherichia coli 04	Escherichia coli 05	NA
GCF_016776005	Escherichia coli	Escherichia coli 05	Escherichia coli 06	NA
GCF_016776025	Escherichia coli	Escherichia coli 04	Escherichia coli 05	NA
GCF_016776045	Escherichia coli	Escherichia coli 04	Escherichia coli 05	NA
GCF_016776065	Escherichia coli	Escherichia coli 04	Escherichia coli 05	NA
GCF_016776085	Escherichia coli	Escherichia coli 04	Escherichia coli 05	NA
GCF_016776105	Escherichia coli	Escherichia coli 04	Escherichia coli 05	NA
GCF_016776125	Escherichia coli	Escherichia coli 02	Escherichia coli 03	NA
GCF_016776145	Escherichia coli	Escherichia coli 04	Escherichia coli 05	NA
GCF_016776165	Escherichia coli	Escherichia coli 04	Escherichia coli 05	NA
GCF_016776185	Escherichia coli	Escherichia coli 02	Escherichia coli 03	NA
GCF_016776205	Escherichia coli	Escherichia coli 04	Escherichia coli 05	NA
GCF_016776225	Escherichia coli	Escherichia coli 02	Escherichia coli 03	NA
GCF_016776245	Escherichia coli	Escherichia coli 04	Escherichia coli 05	NA
GCF_016776265	Escherichia coli	Escherichia coli 04	Escherichia coli 07	NA
GCF_016776285	Escherichia coli	Escherichia coli 02	Escherichia coli 03	NA
GCF_016776305	Escherichia coli	Escherichia coli 02	Escherichia coli 03	NA
GCF_016776325	Escherichia coli	Escherichia coli 04	Escherichia coli 05	NA
GCF_016776345	Escherichia coli	Escherichia coli 01	Escherichia coli 02	NA
GCF_016776365	Escherichia coli	Escherichia coli 07	Escherichia coli 12	NA
GCF_016776385	Escherichia coli	Escherichia coli 04	Escherichia coli 05	NA
GCF_016779865	Escherichia coli	Escherichia coli 04	Escherichia coli 05	NA
GCF_016780285	Escherichia coli	Escherichia coli 01	Escherichia coli 01	NA
GCF_016780415	Escherichia coli	Escherichia coli 04	Escherichia coli 05	NA
GCF_016780575	Escherichia coli	Escherichia coli 04	Escherichia coli 05	NA
GCF_016780725	Escherichia coli	Escherichia coli 04	Escherichia coli 05	NA
GCF_016803855	Escherichia coli	Escherichia coli 01	Escherichia coli 02	NA
GCF_016803875	Escherichia coli	Escherichia coli 01	Escherichia coli 02	NA
GCF_016803915	Escherichia coli	Escherichia coli 01	Escherichia coli 02	NA
GCF_016803935	Escherichia coli	Escherichia coli 02	Escherichia coli 11	NA
GCF_016806005	Escherichia coli	Escherichia coli 01	Escherichia coli 02	NA
GCF_016806025	Escherichia coli	Escherichia coli 01	Escherichia coli 01	NA
GCF_016806045	Escherichia coli	Escherichia coli 05	Escherichia coli 06	NA
GCF_016811855	Escherichia coli	Escherichia coli 01	Escherichia coli 01	NA
GCF_016811875	Escherichia coli	Escherichia coli 01	Escherichia coli 01	NA
GCF_016864175	Escherichia coli	Escherichia coli 02	Escherichia coli 03	NA
GCF_016888925	Escherichia coli	Escherichia coli 02	Escherichia coli 03	NA
GCF_016888965	Escherichia coli	Escherichia coli 02	Escherichia coli 03	NA
GCF_016889025	Escherichia coli	Escherichia coli 02	Escherichia coli 03	NA
GCF_016889045	Escherichia coli	Escherichia coli 02	Escherichia coli 03	NA
GCF_016889085	Escherichia coli	Escherichia coli 02	Escherichia coli 03	NA
GCF_016889105	Escherichia coli	Escherichia coli 02	Escherichia coli 03	NA
GCF_016889125	Escherichia coli	Escherichia coli 01	Escherichia coli 01	NA
GCF_016889185	Escherichia coli	Escherichia coli 02	Escherichia coli 03	NA
GCF_016889265	Escherichia coli	Escherichia coli 02	Escherichia coli 03	NA
GCF_016889325	Escherichia coli	Escherichia coli 02	Escherichia coli 03	NA
GCF_016889485	Escherichia coli	Escherichia coli 01	Escherichia coli 01	NA
GCF_016889505	Escherichia coli	Escherichia coli 01	Escherichia coli 02	NA
GCF_016889525	Escherichia coli	Escherichia coli 01	Escherichia coli 01	NA
GCF_016889545	Escherichia coli	Escherichia coli 01	Escherichia coli 08	NA
GCF_016889565	Escherichia coli	Escherichia coli 01	Escherichia coli 01	NA
GCF_016889605	Escherichia coli	Escherichia coli 05	Escherichia coli 06	NA
GCF_016889625	Escherichia coli	Escherichia coli 02	Escherichia coli 03	NA
GCF_016889685	Escherichia coli	Escherichia coli 02	Escherichia coli 03	NA
GCF_016889725	Escherichia coli	Escherichia coli 02	Escherichia coli 03	NA
GCF_016889845	Escherichia coli	Escherichia coli 01	Escherichia coli 01	NA
GCF_016889865	Escherichia coli	Escherichia coli 02	Escherichia coli 03	NA
GCF_016889905	Escherichia coli	Escherichia coli 02	Escherichia coli 03	NA
GCF_016890005	Escherichia coli	Escherichia coli 01	Escherichia coli 01	NA
GCF_016890045	Escherichia coli	Escherichia coli 02	Escherichia coli 03	NA
GCF_016890105	Escherichia coli	Escherichia coli 02	Escherichia coli 03	NA
GCF_016903275	Escherichia coli	Escherichia coli 04	Escherichia coli 05	NA
GCF_016903315	Escherichia coli	Escherichia coli 04	Escherichia coli 07	NA
GCF_016903335	Escherichia coli	Escherichia coli 02	Escherichia coli 03	NA
GCF_016903375	Escherichia coli	Escherichia coli 06	Escherichia coli 10	NA
GCF_016903435	Escherichia coli	Escherichia coli 02	Escherichia coli 03	NA
GCF_016903535	Escherichia coli	Escherichia coli 02	Escherichia coli 03	NA
GCF_016903595	Escherichia coli	Escherichia coli 04	Escherichia coli 05	NA
GCF_016903615	Escherichia coli	Escherichia coli 02	Escherichia coli 03	NA
GCF_016903815	Escherichia coli	Escherichia coli 04	Escherichia coli 05	NA
GCF_016903835	Escherichia coli	Escherichia coli 02	Escherichia coli 03	NA
GCF_016903855	Escherichia coli	Escherichia coli 04	Escherichia coli 07	NA
GCF_016903915	Escherichia coli	Escherichia coli 02	Escherichia coli 03	NA
GCF_016903935	Escherichia coli	Escherichia coli 04	Escherichia coli 07	NA
GCF_016903995	Escherichia coli	Escherichia coli 01	Escherichia coli 01	NA
GCF_016904055	Escherichia coli	Escherichia coli 02	Escherichia coli 03	NA
GCF_016904075	Escherichia coli	Escherichia coli 02	Escherichia coli 03	NA
GCF_016904115	Escherichia coli	Escherichia coli 04	Escherichia coli 07	NA
GCF_016904175	Escherichia coli	Escherichia coli 02	Escherichia coli 03	NA
GCF_016904195	Escherichia coli	Escherichia coli 02	Escherichia coli 03	NA
GCF_016904235	Escherichia coli	Escherichia coli 06	Escherichia coli 10	NA
GCF_016904255	Escherichia coli	Escherichia coli 04	Escherichia coli 05	NA
GCF_016904335	Escherichia coli	Escherichia coli 04	Escherichia coli 05	NA
GCF_016904395	Escherichia coli	Escherichia coli 01	Escherichia coli 01	NA
GCF_016904435	Escherichia coli	Escherichia coli 02	Escherichia coli 03	NA
GCF_016904455	Escherichia coli	Escherichia coli 02	Escherichia coli 03	NA
GCF_016904475	Escherichia coli	Escherichia coli 02	Escherichia coli 03	NA
GCF_016904495	Escherichia coli	Escherichia coli 04	Escherichia coli 05	NA
GCF_016904535	Escherichia coli	Escherichia coli 02	Escherichia coli 03	NA
GCF_016904555	Escherichia coli	Escherichia coli 05	Escherichia coli 06	NA
GCF_016904575	Escherichia coli	Escherichia coli 04	Escherichia coli 05	NA
GCF_016904615	Escherichia coli	Escherichia coli 02	Escherichia coli 03	NA
GCF_016904655	Escherichia coli	Escherichia coli 02	Escherichia coli 03	NA
GCF_016904695	Escherichia coli	Escherichia coli 01	Escherichia coli 01	NA
GCF_016939795	Escherichia coli	Escherichia coli 02	Escherichia coli 03	NA
GCF_016942475	Escherichia coli	Escherichia coli 01	Escherichia coli 01	NA
GCF_016942505	Escherichia coli	Escherichia coli 01	Escherichia coli 02	NA
GCF_016942535	Escherichia coli	Escherichia coli 01	Escherichia coli 02	NA
GCF_016942575	Escherichia coli	Escherichia coli 01	Escherichia coli 02	NA
GCF_016942595	Escherichia coli	Escherichia coli 01	Escherichia coli 01	NA
GCF_016942615	Escherichia coli	Escherichia coli 01	Escherichia coli 01	NA
GCF_016942635	Escherichia coli	Escherichia coli 05	Escherichia coli 06	NA
GCF_016942655	Escherichia coli	Escherichia coli 01	Escherichia coli 02	NA
GCF_016944635	Escherichia coli	Escherichia coli 01	Escherichia coli 01	NA
GCF_016944655	Escherichia coli	Escherichia coli 01	Escherichia coli 01	NA
GCF_016944675	Escherichia coli	Escherichia coli 04	Escherichia coli 07	NA
GCF_016944695	Escherichia coli	Escherichia coli 01	Escherichia coli 01	NA
GCF_016944715	Escherichia coli	Escherichia coli 01	Escherichia coli 01	NA
GCF_016944735	Escherichia coli	Escherichia coli 01	Escherichia coli 01	NA
GCF_016944755	Escherichia coli	Escherichia coli 02	Escherichia coli 03	NA
GCF_016944775	Escherichia coli	Escherichia coli 01	Escherichia coli 02	NA
GCF_017088405	Escherichia coli	Escherichia coli 01	Escherichia coli 01	NA
GCF_017088425	Escherichia coli	Escherichia coli 03	Escherichia coli 09	NA
GCF_017088445	Escherichia coli	Escherichia coli 01	Escherichia coli 02	NA
GCF_017088465	Escherichia coli	Escherichia coli 01	Escherichia coli 01	NA
GCF_017088485	Escherichia coli	Escherichia coli 01	Escherichia coli 01	NA
GCF_017161035	Escherichia coli	Escherichia coli 01	Escherichia coli 01	NA
GCF_017161345	Escherichia coli	Escherichia coli 01	Escherichia coli 01	NA
GCF_017164755	Escherichia coli	Escherichia coli 03	Escherichia coli 04	NA
GCF_017164775	Escherichia coli	Escherichia coli 03	Escherichia coli 04	NA
GCF_017164795	Escherichia coli	Escherichia coli 03	Escherichia coli 04	NA
GCF_017164815	Escherichia coli	Escherichia coli 03	Escherichia coli 04	NA
GCF_017164835	Escherichia coli	Escherichia coli 03	Escherichia coli 04	NA
GCF_017164855	Escherichia coli	Escherichia coli 03	Escherichia coli 04	NA
GCF_017164875	Escherichia coli	Escherichia coli 03	Escherichia coli 04	NA
GCF_017164895	Escherichia coli	Escherichia coli 03	Escherichia coli 04	NA
GCF_017164915	Escherichia coli	Escherichia coli 03	Escherichia coli 04	NA
GCF_017164935	Escherichia coli	Escherichia coli 03	Escherichia coli 04	NA
GCF_017164955	Escherichia coli	Escherichia coli 03	Escherichia coli 04	NA
GCF_017164975	Escherichia coli	Escherichia coli 03	Escherichia coli 04	NA
GCF_017164995	Escherichia coli	Escherichia coli 03	Escherichia coli 04	NA
GCF_017165015	Escherichia coli	Escherichia coli 03	Escherichia coli 04	NA
GCF_017165035	Escherichia coli	Escherichia coli 03	Escherichia coli 04	NA
GCF_017165055	Escherichia coli	Escherichia coli 03	Escherichia coli 04	NA
GCF_017165075	Escherichia coli	Escherichia coli 03	Escherichia coli 04	NA
GCF_017165095	Escherichia coli	Escherichia coli 03	Escherichia coli 04	NA
GCF_017165115	Escherichia coli	Escherichia coli 03	Escherichia coli 04	NA
GCF_017165135	Escherichia coli	Escherichia coli 03	Escherichia coli 04	NA
GCF_017165155	Escherichia coli	Escherichia coli 03	Escherichia coli 04	NA
GCF_017165215	Escherichia coli	Escherichia coli 03	Escherichia coli 04	NA
GCF_017165235	Escherichia coli	Escherichia coli 03	Escherichia coli 04	NA
GCF_017165255	Escherichia coli	Escherichia coli 03	Escherichia coli 04	NA
GCF_017165275	Escherichia coli	Escherichia coli 03	Escherichia coli 04	NA
GCF_017165295	Escherichia coli	Escherichia coli 03	Escherichia coli 04	NA
GCF_017165315	Escherichia coli	Escherichia coli 03	Escherichia coli 04	NA
GCF_017165335	Escherichia coli	Escherichia coli 03	Escherichia coli 04	NA
GCF_017165355	Escherichia coli	Escherichia coli 03	Escherichia coli 04	NA
GCF_017165375	Escherichia coli	Escherichia coli 03	Escherichia coli 04	NA
GCF_017165395	Escherichia coli	Escherichia coli 03	Escherichia coli 04	NA
GCF_017165415	Escherichia coli	Escherichia coli 03	Escherichia coli 04	NA
GCF_017165435	Escherichia coli	Escherichia coli 03	Escherichia coli 04	NA
GCF_017165455	Escherichia coli	Escherichia coli 03	Escherichia coli 04	NA
GCF_017310055	Escherichia coli	Escherichia coli 01	Escherichia coli 01	NA
GCF_017310445	Escherichia coli	Escherichia coli 05	Escherichia coli 06	NA
GCF_017338715	Escherichia coli	Escherichia coli 01	Escherichia coli 01	NA
GCF_017348835	Escherichia coli	Escherichia coli 03	Escherichia coli 16	NA
GCF_017352035	Escherichia coli	Escherichia coli 04	Escherichia coli 07	NA
GCF_017352055	Escherichia coli	Escherichia coli 01	Escherichia coli 01	NA
GCF_017352075	Escherichia coli	Escherichia coli 01	Escherichia coli 02	NA
GCF_017356665	Escherichia coli	Escherichia coli 02	Escherichia coli 03	NA
GCF_017357545	Escherichia coli	Escherichia coli 03	Escherichia coli 04	NA
GCF_017357565	Escherichia coli	Escherichia coli 01	Escherichia coli 01	NA
GCF_017357765	Escherichia coli	Escherichia coli 04	Escherichia coli 07	NA
GCF_017570585	Escherichia coli	Escherichia coli 01	Escherichia coli 01	NA
GCF_017570605	Escherichia coli	Escherichia coli 01	Escherichia coli 01	NA
GCF_017570625	Escherichia coli	Escherichia coli 01	Escherichia coli 01	NA
GCF_017570645	Escherichia coli	Escherichia coli 01	Escherichia coli 02	NA
GCF_017570685	Escherichia coli	Escherichia coli 01	Escherichia coli 02	NA
GCF_017579865	Escherichia coli	Escherichia coli 01	Escherichia coli 01	NA
GCF_017603565	Escherichia coli	Escherichia coli 04	Escherichia coli 05	NA
GCF_017604265	Escherichia coli	Escherichia coli 01	Escherichia coli 01	NA
GCF_017638965	Escherichia coli	Escherichia coli 01	Escherichia coli 02	NA
GCF_017638985	Escherichia coli	Escherichia coli 05	Escherichia coli 06	NA
GCF_017639005	Escherichia coli	Escherichia coli 05	Escherichia coli 06	NA
GCF_017639025	Escherichia coli	Escherichia coli 01	Escherichia coli 01	NA
GCF_017639045	Escherichia coli	Escherichia coli 01	Escherichia coli 01	NA
GCF_017639105	Escherichia coli	Escherichia coli 01	Escherichia coli 01	NA
GCF_017639125	Escherichia coli	Escherichia coli 01	Escherichia coli 01	NA
GCF_017639145	Escherichia coli	Escherichia coli 01	Escherichia coli 01	NA
GCF_017639165	Escherichia coli	Escherichia coli 01	Escherichia coli 01	NA
GCF_017639185	Escherichia coli	Escherichia coli 03	Escherichia coli 09	NA
GCF_017654165	Escherichia coli	Escherichia coli 01	Escherichia coli 02	NA
GCF_017743075	Escherichia coli	Escherichia coli 01	Escherichia coli 02	NA
GCF_017868515	Escherichia coli	Escherichia coli 01	Escherichia coli 01	NA
GCF_017900955	Escherichia coli	Escherichia coli 02	Escherichia coli 03	NA
GCF_017900975	Escherichia coli	Escherichia coli 02	Escherichia coli 03	NA
GCF_017900995	Escherichia coli	Escherichia coli 02	Escherichia coli 03	NA
GCF_017901015	Escherichia coli	Escherichia coli 02	Escherichia coli 03	NA
GCF_017903455	Escherichia coli	Escherichia coli 01	Escherichia coli 01	NA
GCF_018075285	Escherichia coli	Escherichia coli 01	Escherichia coli 02	NA
GCF_018075305	Escherichia coli	Escherichia coli 02	Escherichia coli 03	NA
GCF_018075345	Escherichia coli	Escherichia coli 01	Escherichia coli 01	NA
GCF_018085225	Escherichia coli	Escherichia coli 01	Escherichia coli 08	NA
GCF_018128405	Escherichia coli	Escherichia coli 04	Escherichia coli 07	NA
GCF_018141125	Escherichia coli	Escherichia coli 04	Escherichia coli 07	NA
GCF_018141145	Escherichia coli	Escherichia coli 01	Escherichia coli 01	NA
GCF_018141225	Escherichia coli	Escherichia coli 06	Escherichia coli 10	NA
GCF_018141245	Escherichia coli	Escherichia coli 01	Escherichia coli 01	NA
GCF_018141265	Escherichia coli	Escherichia coli 06	Escherichia coli 10	NA
GCF_018223665	Escherichia coli	Escherichia coli 01	Escherichia coli 02	NA
GCF_018255835	Escherichia coli	Escherichia coli 01	Escherichia coli 01	NA
GCF_018279085	Escherichia coli	Escherichia coli 01	Escherichia coli 02	NA
GCF_018279125	Escherichia coli	Escherichia coli 01	Escherichia coli 01	NA
GCF_018279225	Escherichia coli	Escherichia coli 01	Escherichia coli 02	NA
GCF_018279585	Escherichia coli	Escherichia coli 01	Escherichia coli 01	NA
GCF_018316615	Escherichia coli	Escherichia coli 01	Escherichia coli 01	NA
GCF_018343835	Escherichia coli	Escherichia coli 02	Escherichia coli 03	NA
GCF_018361365	Escherichia coli	Escherichia coli 01	Escherichia coli 01	NA
GCF_018394415	Escherichia coli	Escherichia coli 06	Escherichia coli 10	NA
GCF_018415975	Escherichia coli	Escherichia coli 01	Escherichia coli 02	NA
GCF_018415995	Escherichia coli	Escherichia coli 01	Escherichia coli 02	NA
GCF_018417715	Escherichia coli	Escherichia coli 01	Escherichia coli 01	NA
GCF_018460065	Escherichia coli	Escherichia coli 01	Escherichia coli 02	NA
GCF_018499805	Escherichia coli	Escherichia coli 01	Escherichia coli 01	NA
GCF_018499845	Escherichia coli	Escherichia coli 01	Escherichia coli 01	NA
GCF_018628815	Escherichia coli	Escherichia coli 01	Escherichia coli 01	NA
GCF_018734065	Escherichia coli	Escherichia coli 02	Escherichia coli 03	NA
GCF_018771465	Escherichia coli	Escherichia coli 01	Escherichia coli 02	NA
GCF_018771545	Escherichia coli	Escherichia coli 01	Escherichia coli 01	NA
GCF_018771585	Escherichia coli	Escherichia coli 04	Escherichia coli 05	NA
GCF_018798845	Escherichia coli	Escherichia coli 02	Escherichia coli 03	NA
GCF_018884065	Escherichia coli	Escherichia coli 01	Escherichia coli 02	NA
GCF_018884265	Escherichia coli	Escherichia coli 01	Escherichia coli 02	NA
GCF_018884285	Escherichia coli	Escherichia coli 01	Escherichia coli 02	NA
GCF_018884305	Escherichia coli	Escherichia coli 01	Escherichia coli 02	NA
GCF_018884325	Escherichia coli	Escherichia coli 01	Escherichia coli 01	NA
GCF_018884345	Escherichia coli	Escherichia coli 01	Escherichia coli 02	NA
GCF_018884365	Escherichia coli	Escherichia coli 01	Escherichia coli 08	NA
GCF_018884385	Escherichia coli	Escherichia coli 01	Escherichia coli 02	NA
GCF_018884405	Escherichia coli	Escherichia coli 01	Escherichia coli 01	NA
GCF_018884425	Escherichia coli	Escherichia coli 01	Escherichia coli 02	NA
GCF_018884445	Escherichia coli	Escherichia coli 01	Escherichia coli 08	NA
GCF_018884465	Escherichia coli	Escherichia coli 01	Escherichia coli 02	NA
GCF_018884485	Escherichia coli	Escherichia coli 01	Escherichia coli 01	NA
GCF_018884505	Escherichia coli	Escherichia coli 01	Escherichia coli 01	NA
GCF_018884525	Escherichia coli	Escherichia coli 01	Escherichia coli 01	NA
GCF_018884545	Escherichia coli	Escherichia coli 01	Escherichia coli 02	NA
GCF_018884565	Escherichia coli	Escherichia coli 01	Escherichia coli 01	NA
GCF_018884585	Escherichia coli	Escherichia coli 01	Escherichia coli 02	NA
GCF_018966785	Escherichia coli	Escherichia coli 01	Escherichia coli 01	NA
GCF_018966845	Escherichia coli	Escherichia coli 01	Escherichia coli 01	NA
GCF_018968645	Escherichia coli	Escherichia coli 01	Escherichia coli 02	NA
GCF_018972045	Escherichia coli	Escherichia coli 01	Escherichia coli 01	NA
GCF_018972205	Escherichia coli	Escherichia coli 02	Escherichia coli 03	NA
GCF_018972225	Escherichia coli	Escherichia coli 02	Escherichia coli 03	NA
GCF_018972245	Escherichia coli	Escherichia coli 02	Escherichia coli 03	NA
GCF_018972265	Escherichia coli	Escherichia coli 02	Escherichia coli 03	NA
GCF_018986795	Escherichia coli	Escherichia coli 04	Escherichia coli 13	NA
GCF_018986815	Escherichia coli	Escherichia coli 02	Escherichia coli 03	NA
GCF_018986835	Escherichia coli	Escherichia coli 01	Escherichia coli 02	NA
GCF_018988345	Escherichia coli	Escherichia coli 01	Escherichia coli 01	NA
GCF_018988385	Escherichia coli	Escherichia coli 01	Escherichia coli 01	NA
GCF_019086825	Escherichia coli	Escherichia coli 05	Escherichia coli 06	NA
GCF_019091005	Escherichia coli	Escherichia coli 01	Escherichia coli 02	NA
GCF_019192625	Escherichia coli	Escherichia coli 01	Escherichia coli 01	NA
GCF_019211745	Escherichia coli	Escherichia coli 01	Escherichia coli 02	NA
GCF_019334385	Escherichia coli	Escherichia coli 01	Escherichia coli 01	NA
GCF_019334645	Escherichia coli	Escherichia coli 01	Escherichia coli 01	NA
GCF_019334665	Escherichia coli	Escherichia coli 01	Escherichia coli 01	NA
GCF_019355455	Escherichia coli	Escherichia coli 01	Escherichia coli 01	NA
GCF_019355475	Escherichia coli	Escherichia coli 01	Escherichia coli 02	NA
GCF_019355495	Escherichia coli	Escherichia coli 02	Escherichia coli 03	NA
GCF_019357435	Escherichia coli	Escherichia coli 01	Escherichia coli 01	NA
GCF_019375055	Escherichia coli	Escherichia coli 01	Escherichia coli 01	NA
GCF_019426265	Escherichia coli	Escherichia coli 04	Escherichia coli 07	NA
GCF_019428525	Escherichia coli	Escherichia coli 02	Escherichia coli 03	NA
GCF_019428545	Escherichia coli	Escherichia coli 02	Escherichia coli 03	NA
GCF_019428565	Escherichia coli	Escherichia coli 02	Escherichia coli 03	NA
GCF_019428585	Escherichia coli	Escherichia coli 02	Escherichia coli 03	NA
GCF_019428605	Escherichia coli	Escherichia coli 02	Escherichia coli 03	NA
GCF_019428625	Escherichia coli	Escherichia coli 01	Escherichia coli 01	NA
GCF_019428645	Escherichia coli	Escherichia coli 01	Escherichia coli 02	NA
GCF_019428665	Escherichia coli	Escherichia coli 01	Escherichia coli 01	NA
GCF_019428705	Escherichia coli	Escherichia coli 01	Escherichia coli 01	NA
GCF_019428725	Escherichia coli	Escherichia coli 01	Escherichia coli 01	NA
GCF_019428745	Escherichia coli	Escherichia coli 04	Escherichia coli 07	NA
GCF_019428765	Escherichia coli	Escherichia coli 04	Escherichia coli 07	NA
GCF_019428785	Escherichia coli	Escherichia coli 01	Escherichia coli 02	NA
GCF_019431145	Escherichia coli	Escherichia coli 01	Escherichia coli 01	NA
GCF_019431165	Escherichia coli	Escherichia coli 04	Escherichia coli 05	NA
GCF_019431295	Escherichia coli	Escherichia coli 01	Escherichia coli 01	NA
GCF_019431315	Escherichia coli	Escherichia coli 04	Escherichia coli 05	NA
GCF_019431335	Escherichia coli	Escherichia coli 04	Escherichia coli 05	NA
GCF_019434375	Escherichia coli	Escherichia coli 01	Escherichia coli 02	NA
GCF_019443365	Escherichia coli	Escherichia coli 01	Escherichia coli 02	NA
GCF_019443605	Escherichia coli	Escherichia coli 02	Escherichia coli 03	NA
GCF_019443685	Escherichia coli	Escherichia coli 02	Escherichia coli 03	NA
GCF_019551815	Escherichia coli	Escherichia coli 01	Escherichia coli 01	NA
GCF_019551835	Escherichia coli	Escherichia coli 01	Escherichia coli 01	NA
GCF_019551855	Escherichia coli	Escherichia coli 01	Escherichia coli 01	NA
GCF_019599065	Escherichia coli	Escherichia coli 01	Escherichia coli 01	NA
GCF_019614825	Escherichia coli	Escherichia coli 01	Escherichia coli 02	NA
GCF_019645795	Escherichia coli	Escherichia coli 01	Escherichia coli 01	NA
GCF_019645975	Escherichia coli	Escherichia coli 02	Escherichia coli 03	NA
GCF_019645995	Escherichia coli	Escherichia coli 01	Escherichia coli 01	NA
GCF_019710415	Escherichia coli	Escherichia coli 01	Escherichia coli 02	NA
GCF_019720795	Escherichia coli	Escherichia coli 01	Escherichia coli 02	NA
GCF_019793575	Shigella flexneri	Escherichia coli 01	Escherichia coli 02	NA
GCF_019802685	Escherichia coli	Escherichia coli 05	Escherichia coli 06	NA
GCF_019843995	Escherichia coli	Escherichia coli 01	Escherichia coli 02	NA
GCF_019844015	Escherichia coli	Escherichia coli 01	Escherichia coli 01	NA
GCF_019844035	Escherichia coli	Escherichia coli 01	Escherichia coli 01	NA
GCF_019890835	Escherichia coli	Escherichia coli 07	Escherichia coli 12	NA
GCF_019890855	Escherichia coli	Escherichia coli 07	Escherichia coli 12	NA
GCF_019891035	Escherichia coli	Escherichia coli 01	Escherichia coli 02	NA
GCF_019915505	Escherichia coli	Escherichia coli 02	Escherichia coli 03	NA
GCF_019915525	Escherichia coli	Escherichia coli 02	Escherichia coli 03	NA
GCF_019915545	Escherichia coli	Escherichia coli 04	Escherichia coli 07	NA
GCF_019969485	Escherichia coli	Escherichia coli 01	Escherichia coli 08	NA
GCF_019969505	Escherichia coli	Escherichia coli 01	Escherichia coli 08	NA
GCF_019969525	Escherichia coli	Escherichia coli 01	Escherichia coli 08	NA
GCF_019969545	Escherichia coli	Escherichia coli 01	Escherichia coli 08	NA
GCF_019969565	Escherichia coli	Escherichia coli 01	Escherichia coli 08	NA
GCF_019969585	Escherichia coli	Escherichia coli 01	Escherichia coli 08	NA
GCF_019969605	Escherichia coli	Escherichia coli 01	Escherichia coli 08	NA
GCF_019969625	Escherichia coli	Escherichia coli 01	Escherichia coli 08	NA
GCF_019969645	Escherichia coli	Escherichia coli 01	Escherichia coli 08	NA
GCF_019970895	Escherichia coli	Escherichia coli 01	Escherichia coli 08	NA
GCF_019970955	Escherichia coli	Escherichia coli 01	Escherichia coli 08	NA
GCF_019970975	Escherichia coli	Escherichia coli 01	Escherichia coli 08	NA
GCF_019970995	Escherichia coli	Escherichia coli 01	Escherichia coli 01	NA
GCF_019971015	Escherichia coli	Escherichia coli 01	Escherichia coli 08	NA
GCF_019971035	Escherichia coli	Escherichia coli 01	Escherichia coli 08	NA
GCF_019971055	Escherichia coli	Escherichia coli 01	Escherichia coli 08	NA
GCF_019971075	Escherichia coli	Escherichia coli 01	Escherichia coli 08	NA
GCF_019971115	Escherichia coli	Escherichia coli 01	Escherichia coli 08	NA
GCF_019973795	Escherichia coli	Escherichia coli 05	Escherichia coli 06	NA
GCF_019976835	Escherichia coli	Escherichia coli 01	Escherichia coli 02	NA
GCF_019976915	Escherichia coli	Escherichia coli 01	Escherichia coli 02	NA
GCF_020023255	Escherichia coli	Escherichia coli 01	Escherichia coli 01	NA
GCF_020034575	Escherichia coli	Escherichia coli 01	Escherichia coli 01	NA
GCF_020034595	Escherichia coli	Escherichia coli 01	Escherichia coli 01	NA
GCF_020034635	Escherichia coli	Escherichia coli 01	Escherichia coli 02	NA
GCF_020042705	Escherichia coli	Escherichia coli 01	Escherichia coli 01	NA
GCF_020091645	Escherichia coli	Escherichia coli 03	Escherichia coli 09	NA
GCF_020149465	Escherichia coli	Escherichia coli 01	Escherichia coli 01	NA
GCF_020149605	Escherichia coli	Escherichia coli 01	Escherichia coli 01	NA
GCF_020149625	Escherichia coli	Escherichia coli 01	Escherichia coli 01	NA
GCF_020149645	Escherichia coli	Escherichia coli 01	Escherichia coli 02	NA
GCF_020149665	Escherichia coli	Escherichia coli 01	Escherichia coli 01	NA
GCF_020149685	Escherichia coli	Escherichia coli 01	Escherichia coli 01	NA
GCF_020149705	Escherichia coli	Escherichia coli 01	Escherichia coli 01	NA
GCF_020181535	Escherichia coli	Escherichia coli 01	Escherichia coli 01	NA
GCF_020190405	Escherichia coli	Escherichia coli 02	Escherichia coli 03	NA
GCF_020217445	Escherichia coli	Escherichia coli 03	Escherichia coli 09	NA
GCF_020388055	Escherichia coli	Escherichia coli 01	Escherichia coli 08	NA
GCF_020410665	Escherichia coli	Escherichia coli 01	Escherichia coli 01	NA
GCF_020423145	Escherichia coli	Escherichia coli 03	Escherichia coli 04	NA
GCF_020423165	Escherichia coli	Escherichia coli 03	Escherichia coli 04	NA
GCF_020423185	Escherichia coli	Escherichia coli 03	Escherichia coli 04	NA
GCF_020423205	Escherichia coli	Escherichia coli 03	Escherichia coli 04	NA
GCF_020423225	Escherichia coli	Escherichia coli 03	Escherichia coli 04	NA
GCF_020424045	Escherichia coli	Escherichia coli 05	Escherichia coli 06	NA
GCF_020494055	Escherichia coli	Escherichia coli 01	Escherichia coli 01	NA
GCF_020526725	Escherichia coli	Escherichia coli 01	Escherichia coli 01	NA
GCF_020526745	Escherichia coli	Escherichia coli 01	Escherichia coli 01	NA
GCF_020526765	Escherichia coli	Escherichia coli 01	Escherichia coli 01	NA
GCF_020526785	Escherichia coli	Escherichia coli 01	Escherichia coli 01	NA
GCF_020526805	Escherichia coli	Escherichia coli 01	Escherichia coli 01	NA
GCF_020526825	Escherichia coli	Escherichia coli 01	Escherichia coli 01	NA
GCF_020526845	Escherichia coli	Escherichia coli 01	Escherichia coli 01	NA
GCF_020535205	Escherichia coli	Escherichia coli 01	Escherichia coli 01	NA
GCF_020540945	Escherichia coli	Escherichia coli 01	Escherichia coli 02	NA
GCF_020540965	Escherichia coli	Escherichia coli 01	Escherichia coli 01	NA
GCF_020540985	Escherichia coli	Escherichia coli 04	Escherichia coli 05	NA
GCF_020541005	Escherichia coli	Escherichia coli 01	Escherichia coli 02	NA
GCF_020541025	Escherichia coli	Escherichia coli 01	Escherichia coli 01	NA
GCF_020616475	Escherichia coli	Escherichia coli 01	Escherichia coli 02	NA
GCF_020616495	Escherichia coli	Escherichia coli 01	Escherichia coli 02	NA
GCF_020683045	Escherichia coli	Escherichia coli 02	Escherichia coli 03	NA
GCF_020683085	Escherichia coli	Escherichia coli 01	Escherichia coli 02	NA
GCF_020683145	Escherichia coli	Escherichia coli 01	Escherichia coli 02	NA
GCF_020683185	Escherichia coli	Escherichia coli 01	Escherichia coli 02	NA
GCF_020683245	Escherichia coli	Escherichia coli 01	Escherichia coli 02	NA
GCF_020716665	Escherichia coli	Escherichia coli 01	Escherichia coli 01	NA
GCF_020808965	Escherichia coli	Escherichia coli 01	Escherichia coli 02	NA
GCF_020809365	Escherichia coli	Escherichia coli 01	Escherichia coli 02	NA
GCF_020809385	Escherichia coli	Escherichia coli 01	Escherichia coli 02	NA
GCF_020827555	Escherichia coli	Escherichia coli 01	Escherichia coli 02	NA
GCF_020827575	Escherichia coli	Escherichia coli 04	Escherichia coli 05	NA
GCF_020827595	Escherichia coli	Escherichia coli 01	Escherichia coli 01	NA
GCF_020827615	Escherichia coli	Escherichia coli 01	Escherichia coli 02	NA
GCF_020827635	Escherichia coli	Escherichia coli 04	Escherichia coli 05	NA
GCF_020827655	Escherichia coli	Escherichia coli 07	Escherichia coli 12	NA
GCF_020827895	Escherichia coli	Escherichia coli 05	Escherichia coli 06	NA
GCF_020868245	Escherichia coli	Escherichia coli 01	Escherichia coli 02	NA
GCF_020881875	Escherichia coli	Escherichia coli 04	Escherichia coli 05	NA
GCF_020883235	Escherichia coli	Escherichia coli 04	Escherichia coli 05	NA
GCF_020883255	Escherichia coli	Escherichia coli 04	Escherichia coli 05	NA
GCF_020883275	Escherichia coli	Escherichia coli 04	Escherichia coli 05	NA
GCF_020883295	Escherichia coli	Escherichia coli 04	Escherichia coli 05	NA
GCF_020883315	Escherichia coli	Escherichia coli 04	Escherichia coli 05	NA
GCF_020883335	Escherichia coli	Escherichia coli 04	Escherichia coli 05	NA
GCF_020883355	Escherichia coli	Escherichia coli 04	Escherichia coli 05	NA
GCF_020883375	Escherichia coli	Escherichia coli 04	Escherichia coli 05	NA
GCF_020883395	Escherichia coli	Escherichia coli 04	Escherichia coli 05	NA
GCF_020886375	Escherichia coli	Escherichia coli 01	Escherichia coli 01	NA
GCF_020886435	Escherichia coli	Escherichia coli 01	Escherichia coli 01	NA
GCF_020886495	Escherichia coli	Escherichia coli 06	Escherichia coli 10	NA
GCF_020886575	Escherichia coli	Escherichia coli 01	Escherichia coli 01	NA
GCF_020905655	Escherichia coli	Escherichia coli 01	Escherichia coli 01	NA
GCF_020971745	Escherichia coli	Escherichia coli 04	Escherichia coli 05	NA
GCF_020985225	Escherichia coli	Escherichia coli 01	Escherichia coli 02	NA
GCF_021166015	Escherichia coli	Escherichia coli 03	Escherichia coli 04	NA
GCF_021166395	Escherichia coli	Escherichia coli 03	Escherichia coli 04	NA
GCF_021166415	Escherichia coli	Escherichia coli 03	Escherichia coli 04	NA
GCF_021166435	Escherichia coli	Escherichia coli 03	Escherichia coli 04	NA
GCF_021184105	Escherichia coli	Escherichia coli 03	Escherichia coli 04	NA
GCF_021184125	Escherichia coli	Escherichia coli 03	Escherichia coli 04	NA
GCF_021228975	Escherichia coli	Escherichia coli 02	Escherichia coli 03	NA
GCF_021378315	Escherichia coli	Escherichia coli 02	Escherichia coli 11	NA
GCF_021390295	Escherichia coli	Escherichia coli 03	Escherichia coli 16	NA
GCF_021398465	Escherichia coli	Escherichia coli 02	Escherichia coli 03	NA
GCF_021398485	Escherichia coli	Escherichia coli 02	Escherichia coli 03	NA
GCF_021398955	Escherichia coli	Escherichia coli 02	Escherichia coli 03	NA
GCF_021398975	Escherichia coli	Escherichia coli 02	Escherichia coli 03	NA
GCF_021398995	Escherichia coli	Escherichia coli 02	Escherichia coli 03	NA
GCF_021399015	Escherichia coli	Escherichia coli 02	Escherichia coli 03	NA
GCF_021441965	Escherichia coli	Escherichia coli 08	Escherichia coli 14	NA
GCF_021441985	Escherichia coli	Escherichia coli 01	Escherichia coli 01	NA
GCF_021484785	Escherichia coli	Escherichia coli 02	Escherichia coli 11	NA
GCF_021496405	Escherichia coli	Escherichia coli 02	Escherichia coli 03	NA
GCF_021496425	Escherichia coli	Escherichia coli 02	Escherichia coli 03	NA
GCF_021496445	Escherichia coli	Escherichia coli 02	Escherichia coli 03	NA
GCF_021498025	Escherichia coli	Escherichia coli 01	Escherichia coli 02	NA
GCF_021498045	Escherichia coli	Escherichia coli 01	Escherichia coli 02	NA
GCF_021498145	Escherichia coli	Escherichia coli 04	Escherichia coli 05	NA
GCF_021498165	Escherichia coli	Escherichia coli 01	Escherichia coli 02	NA
GCF_021513335	Escherichia coli	Escherichia coli 01	Escherichia coli 01	NA
GCF_021534845	Escherichia coli	Escherichia coli 01	Escherichia coli 02	NA
GCF_021534885	Escherichia coli	Escherichia coli 01	Escherichia coli 02	NA
GCF_021534905	Escherichia coli	Escherichia coli 01	Escherichia coli 02	NA
GCF_021534925	Escherichia coli	Escherichia coli 01	Escherichia coli 01	NA
GCF_021534945	Escherichia coli	Escherichia coli 01	Escherichia coli 02	NA
GCF_021534985	Escherichia coli	Escherichia coli 01	Escherichia coli 02	NA
GCF_021535005	Escherichia coli	Escherichia coli 01	Escherichia coli 01	NA
GCF_021535025	Escherichia coli	Escherichia coli 01	Escherichia coli 02	NA
GCF_021554655	Escherichia coli	Escherichia coli 01	Escherichia coli 01	NA
GCF_021559815	Escherichia coli	Escherichia coli 02	Escherichia coli 03	NA
GCF_021559875	Escherichia coli	Escherichia coli 02	Escherichia coli 03	NA
GCF_021869725	Escherichia coli	Escherichia coli 01	Escherichia coli 02	NA
GCF_022014695	Escherichia coli	Escherichia coli 01	Escherichia coli 02	NA
GCF_022023755	Escherichia coli	Escherichia coli 01	Escherichia coli 02	NA
GCF_022023775	Escherichia coli	Escherichia coli 01	Escherichia coli 01	NA
GCF_022058205	Escherichia coli	Escherichia coli 01	Escherichia coli 01	NA
GCF_022058225	Escherichia coli	Escherichia coli 01	Escherichia coli 01	NA
GCF_022117635	Escherichia coli	Escherichia coli 01	Escherichia coli 02	NA
GCF_022117655	Escherichia coli	Escherichia coli 01	Escherichia coli 02	NA
GCF_022220385	Escherichia coli	Escherichia coli 01	Escherichia coli 01	NA
GCF_022220885	Escherichia coli	Escherichia coli 01	Escherichia coli 02	NA
GCF_022221385	Escherichia coli	Escherichia coli 01	Escherichia coli 01	NA
GCF_022349925	Escherichia coli	Escherichia coli 01	Escherichia coli 02	NA
GCF_022353545	Shigella flexneri	Escherichia coli 01	Escherichia coli 02	NA
GCF_022353565	Shigella flexneri	Escherichia coli 01	Escherichia coli 02	NA
GCF_022353605	Shigella flexneri	Escherichia coli 01	Escherichia coli 02	NA
GCF_022353625	Escherichia coli	Escherichia coli 02	Escherichia coli 03	NA
GCF_022353685	Shigella flexneri	Escherichia coli 01	Escherichia coli 01	NA
GCF_022353745	Shigella flexneri	Escherichia coli 01	Escherichia coli 01	NA
GCF_022353785	Shigella flexneri	Escherichia coli 01	Escherichia coli 01	NA
GCF_022353885	Shigella flexneri	Escherichia coli 01	Escherichia coli 02	NA
GCF_022353905	Escherichia coli	Escherichia coli 05	Escherichia coli 06	NA
GCF_022353925	Escherichia coli	Escherichia coli 05	Escherichia coli 06	NA
GCF_022353945	Shigella flexneri	Escherichia coli 01	Escherichia coli 01	NA
GCF_022353965	Shigella flexneri	Escherichia coli 01	Escherichia coli 01	NA
GCF_022354005	Shigella flexneri	Escherichia coli 01	Escherichia coli 01	NA
GCF_022354025	Shigella flexneri	Escherichia coli 01	Escherichia coli 01	NA
GCF_022354045	Escherichia coli	Escherichia coli 04	Escherichia coli 05	NA
GCF_022354065	Shigella dysenteriae	Escherichia coli 03	Escherichia coli 09	NA
GCF_022354085	Shigella dysenteriae	Escherichia coli 03	Escherichia coli 09	NA
GCF_022354185	Shigella flexneri	Escherichia coli 01	Escherichia coli 01	NA
GCF_022354205	Shigella flexneri	Escherichia coli 01	Escherichia coli 01	NA
GCF_022354225	Shigella flexneri	Escherichia coli 01	Escherichia coli 01	NA
GCF_022354245	Shigella flexneri	Escherichia coli 01	Escherichia coli 02	NA
GCF_022354305	Shigella flexneri	Escherichia coli 01	Escherichia coli 01	NA
GCF_022354325	Shigella flexneri	Escherichia coli 01	Escherichia coli 02	NA
GCF_022354345	Shigella flexneri	Escherichia coli 01	Escherichia coli 02	NA
GCF_022354585	Shigella flexneri	Escherichia coli 01	Escherichia coli 01	NA
GCF_022354645	Shigella flexneri	Escherichia coli 01	Escherichia coli 02	NA
GCF_022354685	Shigella flexneri	Escherichia coli 01	Escherichia coli 02	NA
GCF_022354705	Shigella flexneri	Escherichia coli 01	Escherichia coli 02	NA
GCF_022368815	Escherichia coli	Escherichia coli 01	Escherichia coli 01	NA
GCF_022368895	Escherichia coli	Escherichia coli 05	Escherichia coli 06	NA
GCF_022369015	Escherichia coli	Escherichia coli 01	Escherichia coli 01	NA
GCF_022369175	Escherichia coli	Escherichia coli 01	Escherichia coli 01	NA
GCF_022370515	Escherichia coli	Escherichia coli 01	Escherichia coli 01	NA
GCF_022376675	Escherichia coli	Escherichia coli 01	Escherichia coli 08	NA
GCF_022385195	Escherichia coli	Escherichia coli 01	Escherichia coli 01	NA
GCF_022385215	Escherichia coli	Escherichia coli 01	Escherichia coli 01	NA
GCF_022439445	Escherichia coli	Escherichia coli 01	Escherichia coli 01	NA
GCF_022439465	Escherichia coli	Escherichia coli 01	Escherichia coli 01	NA
GCF_022453585	Escherichia coli	Escherichia coli 01	Escherichia coli 02	NA
GCF_022488205	Escherichia coli	Escherichia coli 01	Escherichia coli 01	NA
GCF_022492995	Escherichia coli	Escherichia coli 02	Escherichia coli 03	NA
GCF_022493115	Escherichia coli	Escherichia coli 01	Escherichia coli 02	NA
GCF_022493155	Escherichia coli	Escherichia coli 01	Escherichia coli 02	NA
GCF_022493175	Escherichia coli	Escherichia coli 01	Escherichia coli 02	NA
GCF_022493195	Escherichia coli	Escherichia coli 02	Escherichia coli 03	NA
GCF_022493215	Escherichia coli	Escherichia coli 01	Escherichia coli 02	NA
GCF_022493235	Escherichia coli	Escherichia coli 01	Escherichia coli 01	NA
GCF_022493255	Escherichia coli	Escherichia coli 02	Escherichia coli 03	NA
GCF_022493275	Escherichia coli	Escherichia coli 02	Escherichia coli 03	NA
GCF_022493295	Escherichia coli	Escherichia coli 01	Escherichia coli 02	NA
GCF_022493315	Escherichia coli	Escherichia coli 03	Escherichia coli 09	NA
GCF_022493335	Escherichia coli	Escherichia coli 01	Escherichia coli 08	NA
GCF_022493355	Escherichia coli	Escherichia coli 01	Escherichia coli 02	NA
GCF_022493375	Escherichia coli	Escherichia coli 01	Escherichia coli 01	NA
GCF_022493395	Escherichia coli	Escherichia coli 02	Escherichia coli 03	NA
GCF_022493415	Escherichia coli	Escherichia coli 02	Escherichia coli 11	NA
GCF_022493435	Escherichia coli	Escherichia coli 02	Escherichia coli 03	NA
GCF_022493455	Escherichia coli	Escherichia coli 01	Escherichia coli 01	NA
GCF_022493475	Escherichia coli	Escherichia coli 02	Escherichia coli 03	NA
GCF_022493495	Escherichia coli	Escherichia coli 02	Escherichia coli 03	NA
GCF_022493515	Escherichia coli	Escherichia coli 02	Escherichia coli 03	NA
GCF_022493535	Escherichia coli	Escherichia coli 01	Escherichia coli 02	NA
GCF_022493555	Escherichia coli	Escherichia coli 01	Escherichia coli 02	NA
GCF_022493575	Escherichia coli	Escherichia coli 03	Escherichia coli 09	NA
GCF_022493595	Escherichia coli	Escherichia coli 01	Escherichia coli 02	NA
GCF_022493615	Escherichia coli	Escherichia coli 01	Escherichia coli 01	NA
GCF_022493635	Escherichia coli	Escherichia coli 02	Escherichia coli 03	NA
GCF_022493655	Escherichia coli	Escherichia coli 01	Escherichia coli 02	NA
GCF_022493675	Escherichia coli	Escherichia coli 01	Escherichia coli 02	NA
GCF_022493695	Escherichia coli	Escherichia coli 04	Escherichia coli 07	NA
GCF_022493715	Escherichia coli	Escherichia coli 04	Escherichia coli 13	NA
GCF_022493735	Escherichia coli	Escherichia coli 01	Escherichia coli 02	NA
GCF_022493755	Escherichia coli	Escherichia coli 01	Escherichia coli 02	NA
GCF_022493775	Escherichia coli	Escherichia coli 02	Escherichia coli 03	NA
GCF_022493795	Escherichia coli	Escherichia coli 01	Escherichia coli 02	NA
GCF_022493815	Escherichia coli	Escherichia coli 02	Escherichia coli 03	NA
GCF_022493835	Escherichia coli	Escherichia coli 02	Escherichia coli 03	NA
GCF_022493855	Escherichia coli	Escherichia coli 01	Escherichia coli 02	NA
GCF_022493875	Escherichia coli	Escherichia coli 01	Escherichia coli 02	NA
GCF_022493895	Escherichia coli	Escherichia coli 02	Escherichia coli 03	NA
GCF_022493955	Shigella flexneri	Escherichia coli 01	Escherichia coli 01	NA
GCF_022493995	Shigella flexneri	Escherichia coli 01	Escherichia coli 01	NA
GCF_022494015	Shigella flexneri	Escherichia coli 01	Escherichia coli 01	NA
GCF_022494035	Shigella flexneri	Escherichia coli 01	Escherichia coli 01	NA
GCF_022494075	Escherichia coli	Escherichia coli 05	Escherichia coli 06	NA
GCF_022494095	Shigella flexneri	Escherichia coli 01	Escherichia coli 01	NA
GCF_022494115	Shigella flexneri	Escherichia coli 01	Escherichia coli 01	NA
GCF_022494135	Shigella flexneri	Escherichia coli 01	Escherichia coli 01	NA
GCF_022494155	Shigella flexneri	Escherichia coli 01	Escherichia coli 01	NA
GCF_022494175	Shigella flexneri	Escherichia coli 01	Escherichia coli 01	NA
GCF_022494235	Escherichia coli	Escherichia coli 06	Escherichia coli 10	NA
GCF_022494315	Escherichia coli	Escherichia coli 05	Escherichia coli 06	NA
GCF_022494355	Shigella flexneri	Escherichia coli 01	Escherichia coli 01	NA
GCF_022494415	Shigella flexneri	Escherichia coli 01	Escherichia coli 01	NA
GCF_022494435	Shigella flexneri	Escherichia coli 01	Escherichia coli 02	NA
GCF_022494455	Shigella flexneri	Escherichia coli 01	Escherichia coli 01	NA
GCF_022494585	Escherichia coli	Escherichia coli 04	Escherichia coli 05	NA
GCF_022494605	Escherichia coli	Escherichia coli 01	Escherichia coli 01	NA
GCF_022494625	Escherichia coli	Escherichia coli 01	Escherichia coli 01	NA
GCF_022494645	Escherichia coli	Escherichia coli 01	Escherichia coli 01	NA
GCF_022494665	Escherichia coli	Escherichia coli 04	Escherichia coli 05	NA
GCF_022494685	Escherichia coli	Escherichia coli 05	Escherichia coli 06	NA
GCF_022494705	Escherichia coli	Escherichia coli 06	Escherichia coli 10	NA
GCF_022494725	Escherichia coli	Escherichia coli 01	Escherichia coli 01	NA
GCF_022494745	Escherichia coli	Escherichia coli 02	Escherichia coli 03	NA
GCF_022494765	Escherichia coli	Escherichia coli 01	Escherichia coli 01	NA
GCF_022494785	Escherichia coli	Escherichia coli 01	Escherichia coli 01	NA
GCF_022494805	Escherichia coli	Escherichia coli 04	Escherichia coli 05	NA
GCF_022494825	Escherichia coli	Escherichia coli 04	Escherichia coli 05	NA
GCF_022494855	Escherichia coli	Escherichia coli 05	Escherichia coli 06	NA
GCF_022514105	Escherichia coli	Escherichia coli 01	Escherichia coli 01	NA
GCF_022558405	Escherichia coli	Escherichia coli 01	Escherichia coli 01	NA
GCF_022558645	Escherichia coli	Escherichia coli 01	Escherichia coli 01	NA
GCF_022558665	Escherichia coli	Escherichia coli 01	Escherichia coli 02	NA
GCF_022558685	Escherichia coli	Escherichia coli 01	Escherichia coli 01	NA
GCF_022558705	Escherichia coli	Escherichia coli 01	Escherichia coli 02	NA
GCF_022558725	Escherichia coli	Escherichia coli 01	Escherichia coli 01	NA
GCF_022558745	Escherichia coli	Escherichia coli 01	Escherichia coli 02	NA
[truncated: 461 more rows]
